# Supplementary material for: Self-medication with antibiotics during the COVID-19 pandemic: A cross-sectional study among adults in Tema, Ghana
Source: PLoS One. 2024 Jun 25;19(6):e0305602. doi: 10.1371/journal.pone.0305602 (PMC11198810; doi:10.1371/journal.pone.0305602)
Supplement: S2 File — (XLSX) [file pone.0305602.s004.xlsx]

## Sheet: Self_med_anti_data031023
ID	Gender	Age	Age_binary	MaritalStatus	MS	Education	Edn	Occupation	Occu	NHIS	PrevalenceofAntibioticSelfMedication	Knowledge	Attitude	CourseofTreatment	ConditionofHealththatnecessitatedASM	SourceofAntibiotics	ReasonsforAntibioticSelfMedicationMedicalRelated	ReasonsforAntibioticSelfMedicationNonMedicalRelated	ReasonsforAntibioticSelfMedicationCOVID19Related	NameofAntibiotics	SourceofInformation
1	Male	18 - 24	Below 25 years	Married	Married	Illiterate	Illiterate	Student	Unemployed	Yes	Practice ASM	Knowledgeable	Positive	Discontinued when felt well	Sore throat	Pharmacy Shop	Minor Sickness	Convenience	Fear of Infection at the Hospital	Azithromycin	Relatives/Friends
2	Male	25 - 35	≥ 25 years	Single	Not Married	Basic	Literate	Private Sector	Employed	Yes	Practice ASM	Non-Knowledgeable	Positive	Completed Dosage	Fever	Pharmacy Shop	Previous successful experience	Cost Saving	Symptoms of COVID-19	Metronidazole	Pharmacy professionals
3	Female	18 - 24	Below 25 years	Married	Married	Basic	Literate	Student	Unemployed	Yes	Practice ASM	Knowledgeable	Positive	Discontinued when felt well	Wound and Boil	Pharmacy Shop	Minor Sickness	Long Queues at the Hospital	Symptoms of COVID-19	Metronidazole	Relatives/Friends
4	Female	25 - 35	≥ 25 years	Married	Married	Secondary	Literate	Private Sector	Employed	Yes	Practice ASM	Non-Knowledgeable	Positive	Discontinued when antibiotics finished	Fever	Pharmacy Shop	Previous successful experience	Convenience	Symptoms of COVID-19	Metronidazole	Previous Medical Doctor’s Prescription
5	Male	18 - 24	Below 25 years	Single	Not Married	Basic	Literate	Student	Unemployed	Yes	Practice ASM	Non-Knowledgeable	Negative	Discontinued when antibiotics finished	Wound and Boil	Pharmacy Shop	Minor Sickness	Convenience	Symptoms of COVID-19	Co-trimoxazole	Leaflets/Advertisement
6	Male	25 - 35	≥ 25 years	Married	Married	Illiterate	Illiterate	Private Sector	Employed	Yes	Practice ASM	Non-Knowledgeable	Negative	Completed Dosage	Wound and Boil	Pharmacy Shop	Previous successful experience	Cost Saving	Symptoms of COVID-19	Metronidazole	Previous Medical Doctor’s Prescription
7	Male	18 - 24	Below 25 years	Single	Not Married	Illiterate	Illiterate	Unemployed	Unemployed	Yes	Practice ASM	Knowledgeable	Negative	Completed Dosage	Fever	Pharmacy Shop	Previous successful experience	Long Queues at the Hospital	Symptoms of COVID-19	Metronidazole	Previous Medical Doctor’s Prescription
8	Female	46 - 55	≥ 25 years	Single	Not Married	Secondary	Literate	Unemployed	Unemployed	Yes	Does not practice ASM
9	Female	18 - 24	Below 25 years	Married	Married	Secondary	Literate	Student	Unemployed	Yes	Practice ASM	Knowledgeable	Negative	Completed Dosage	Cold and Cough	Pharmacy Shop	Minor Sickness	Convenience	Symptoms of COVID-19	Flucloxacillin	Leaflets/Advertisement
10	Female	46 - 55	≥ 25 years	Married	Married	Basic	Literate	Private Sector	Employed	No	Practice ASM	Knowledgeable	Negative	Completed Dosage	Eye Infection	Pharmacy Shop	Minor Sickness	Long Queues at the Hospital	Symptoms of COVID-19	Azithromycin	Previous Medical Doctor’s Prescription
11	Female	36 - 45	≥ 25 years	Single	Not Married	Basic	Literate	Private Sector	Employed	Yes	Practice ASM	Non-Knowledgeable	Positive	Discontinued when antibiotics finished	Sore throat	Leftovers from previous prescriptions	Emergency Use	Long Queues at the Hospital	Symptoms of COVID-19	Metronidazole	Previous Medical Doctor’s Prescription
12	Male	25 - 35	≥ 25 years	Single	Not Married	Secondary	Literate	Private Sector	Employed	Yes	Practice ASM	Non-Knowledgeable	Negative	Discontinued when antibiotics finished	Fever	Leftovers from previous prescriptions	Emergency Use	Convenience	Symptoms of COVID-19	Amoxicillin/Clavulanic acid	Previous Medical Doctor’s Prescription
13	Male	36 - 45	≥ 25 years	Single	Not Married	Secondary	Literate	Self Employed	Employed	No	Practice ASM	Knowledgeable	Positive	Discontinued when antibiotics finished	Ear Infection	Pharmacy Shop	Easy access to medication	Long Queues at the Hospital	Symptoms of COVID-19	Amoxicillin/Clavulanic acid	Previous Medical Doctor’s Prescription
14	Male	25 - 35	≥ 25 years	Single	Not Married	Secondary	Literate	Unemployed	Unemployed	Yes	Practice ASM	Non-Knowledgeable	Negative	Completed Dosage	Pain	Pharmacy Shop	Emergency Use	Long Queues at the Hospital	Prophylaxis for COVID-19	Flucloxacillin	Previous Medical Doctor’s Prescription
15	Female	36 - 45	≥ 25 years	Married	Married	Secondary	Literate	Private Sector	Employed	No	Does not practice ASM
16	Male	25 - 35	≥ 25 years	Single	Not Married	Basic	Literate	Unemployed	Unemployed	Yes	Practice ASM	Non-Knowledgeable	Positive	Discontinued when felt well	Sore throat	Pharmacy Shop	Easy access to medication	Cost Saving	Prophylaxis for COVID-19	Amoxicillin/Clavulanic acid	Previous Medical Doctor’s Prescription
17	Female	36 - 45	≥ 25 years	Single	Not Married	Secondary	Literate	Self Employed	Employed	No	Practice ASM	Knowledgeable	Positive	Discontinued when felt well	Cold and Cough	Pharmacy Shop	Previous successful experience	Cost Saving	Prophylaxis for COVID-19	Metronidazole	Previous Medical Doctor’s Prescription
18	Female	25 - 35	≥ 25 years	Single	Not Married	Secondary	Literate	Private Sector	Employed	Yes	Practice ASM	Knowledgeable	Positive	Discontinued when antibiotics finished	Gastrointestinal Infection	Pharmacy Shop	Previous successful experience	Cost Saving	Prophylaxis for COVID-19	Ciprofloxacin	Previous Medical Doctor’s Prescription
19	Female	25 - 35	≥ 25 years	Single	Not Married	Tertiary	Literate	Private Sector	Employed	No	Practice ASM	Non-Knowledgeable	Negative	Completed Dosage	Sore throat	Pharmacy Shop	Previous successful experience	Cost Saving	Prophylaxis for COVID-19	Amoxicillin	Previous Medical Doctor’s Prescription
20	Female	18 - 24	Below 25 years	Married	Married	Basic	Literate	Student	Unemployed	Yes	Practice ASM	Knowledgeable	Negative	Completed Dosage	Genitourinary Tract Infection	Pharmacy Shop	Previous successful experience	Long Queues at the Hospital	Symptoms of COVID-19	Metronidazole	Leaflets/Advertisement
21	Female	36 - 45	≥ 25 years	Single	Not Married	Tertiary	Literate	Private Sector	Employed	Yes	Practice ASM	Knowledgeable	Negative	Completed Dosage	Sore throat	Pharmacy Shop	Previous successful experience	Convenience	Prophylaxis for COVID-19	Amoxicillin/Clavulanic acid	Previous Medical Doctor’s Prescription
22	Female	18 - 24	Below 25 years	Married	Married	Illiterate	Illiterate	Student	Unemployed	Yes	Practice ASM	Non-Knowledgeable	Negative	Completed Dosage	Cold and Cough	Pharmacy Shop	Previous successful experience	Long Queues at the Hospital	Symptoms of COVID-19	Amoxicillin	Previous Medical Doctor’s Prescription
23	Female	36 - 45	≥ 25 years	Single	Not Married	Basic	Literate	Unemployed	Unemployed	Yes	Practice ASM	Non-Knowledgeable	Negative	Completed Dosage	Fever	Pharmacy Shop	Previous successful experience	Convenience	Symptoms of COVID-19	Ciprofloxacin	Previous Medical Doctor’s Prescription
24	Female	25 - 35	≥ 25 years	Single	Not Married	Basic	Literate	Self Employed	Employed	Yes	Practice ASM	Knowledgeable	Negative	Completed Dosage	Gastrointestinal Infection	Pharmacy Shop	Previous successful experience	Long Queues at the Hospital	Symptoms of COVID-19	Amoxicillin/Clavulanic acid	Previous Medical Doctor’s Prescription
25	Male	36 - 45	≥ 25 years	Single	Not Married	Secondary	Literate	Private Sector	Employed	No	Practice ASM	Non-Knowledgeable	Positive	Discontinued when antibiotics finished	Fever	Pharmacy Shop	Previous successful experience	Cost Saving	Symptoms of COVID-19	Flucloxacillin	Previous Medical Doctor’s Prescription
26	Male	25 - 35	≥ 25 years	Married	Married	Tertiary	Literate	Unemployed	Unemployed	Yes	Does not practice ASM
27	Female	36 - 45	≥ 25 years	Single	Not Married	Secondary	Literate	Unemployed	Unemployed	Yes	Practice ASM	Knowledgeable	Positive	Discontinued when felt well	Sore throat	Pharmacy Shop	Previous successful experience	Convenience	Symptoms of COVID-19	Azithromycin	Previous Medical Doctor’s Prescription
28	Female	25 - 35	≥ 25 years	Single	Not Married	Secondary	Literate	Public Sector	Employed	Yes	Practice ASM	Non-Knowledgeable	Negative	Discontinued after few days irrespective of the outcome	Fever	Pharmacy Shop	Easy access to medication	Convenience	Symptoms of COVID-19	Metronidazole	Previous Medical Doctor’s Prescription
29	Female	18 - 24	Below 25 years	Married	Married	Basic	Literate	Private Sector	Employed	Yes	Practice ASM	Knowledgeable	Negative	Completed Dosage	Sore throat	Pharmacy Shop	Previous successful experience	Convenience	Symptoms of COVID-19	Metronidazole	Previous Medical Doctor’s Prescription
30	Female	18 - 24	Below 25 years	Single	Not Married	Secondary	Literate	Unemployed	Unemployed	No	Practice ASM	Knowledgeable	Positive	Discontinued when antibiotics finished	Gastrointestinal Infection	Pharmacy Shop	Previous successful experience	Convenience	Symptoms of COVID-19	Metronidazole	Previous Medical Doctor’s Prescription
31	Female	25 - 35	≥ 25 years	Married	Married	Basic	Literate	Public Sector	Employed	No	Does not practice ASM
32	Female	18 - 24	Below 25 years	Single	Not Married	Secondary	Literate	Public Sector	Employed	Yes	Practice ASM	Knowledgeable	Negative	Completed Dosage	Wound and Boil	Pharmacy Shop	Easy access to medication	Convenience	Prophylaxis for COVID-19	Azithromycin	Previous Medical Doctor’s Prescription
33	Male	25 - 35	≥ 25 years	Single	Not Married	Basic	Literate	Public Sector	Employed	Yes	Practice ASM	Non-Knowledgeable	Negative	Completed Dosage	Wound and Boil	Pharmacy Shop	Emergency Use	Convenience	Fear of Infection at the Hospital	Metronidazole	Previous Medical Doctor’s Prescription
34	Female	25 - 35	≥ 25 years	Single	Not Married	Secondary	Literate	Unemployed	Unemployed	Yes	Practice ASM	Knowledgeable	Negative	Completed Dosage	Fever	Relatives/ Friends	Previous successful experience	Convenience	Symptoms of COVID-19	Azithromycin	Pharmacy professionals
35	Male	18 - 24	Below 25 years	Single	Not Married	Secondary	Literate	Self Employed	Employed	No	Practice ASM	Knowledgeable	Negative	Discontinued when antibiotics finished	Genitourinary Tract Infection	Pharmacy Shop	Minor Sickness	Convenience	Symptoms of COVID-19	Azithromycin	Pharmacy professionals
36	Female	25 - 35	≥ 25 years	Single	Not Married	Secondary	Literate	Self Employed	Employed	No	Practice ASM	Non-Knowledgeable	Positive	Discontinued when antibiotics finished	Fever	Leftovers from previous prescriptions	Minor Sickness	Convenience	Symptoms of COVID-19	Amoxicillin	Pharmacy professionals
37	Female	25 - 35	≥ 25 years	Single	Not Married	Secondary	Literate	Self Employed	Employed	Yes	Practice ASM	Knowledgeable	Negative	Discontinued when antibiotics finished	Fever	Pharmacy Shop	Minor Sickness	Convenience	Symptoms of COVID-19	Ciprofloxacin	Pharmacy professionals
38	Female	25 - 35	≥ 25 years	Single	Not Married	Secondary	Literate	Self Employed	Employed	No	Practice ASM	Knowledgeable	Positive	Completed Dosage	Sore throat	Leftovers from previous prescriptions	Minor Sickness	No access to medical care	Symptoms of COVID-19	Ciprofloxacin	Pharmacy professionals
39	Female	25 - 35	≥ 25 years	Married	Married	Secondary	Literate	Private Sector	Employed	No	Does not practice ASM
40	Female	25 - 35	≥ 25 years	Married	Married	Tertiary	Literate	Private Sector	Employed	No	Practice ASM	Non-Knowledgeable	Negative	Discontinued when antibiotics finished	Ear Infection	Pharmacy Shop	Minor Sickness	Long Queues at the Hospital	Symptoms of COVID-19	Amoxicillin/Clavulanic acid	Pharmacy professionals
41	Male	25 - 35	≥ 25 years	Single	Not Married	Basic	Literate	Private Sector	Employed	Yes	Practice ASM	Knowledgeable	Negative	Discontinued when felt well	Sore throat	Pharmacy Shop	Previous successful experience	Convenience	Symptoms of COVID-19	Ciprofloxacin	Relatives/Friends
42	Female	25 - 35	≥ 25 years	Married	Married	Tertiary	Literate	Public Sector	Employed	No	Does not practice ASM
43	Female	25 - 35	≥ 25 years	Single	Not Married	Secondary	Literate	Private Sector	Employed	No	Practice ASM	Knowledgeable	Positive	Discontinued when antibiotics finished	Sore throat	Pharmacy Shop	Easy access to medication	Convenience	Prophylaxis for COVID-19	Azithromycin	Social media/Internet
44	Female	25 - 35	≥ 25 years	Married	Married	Basic	Literate	Private Sector	Employed	Yes	Practice ASM	Non-Knowledgeable	Positive	Completed Dosage	Fever	Pharmacy Shop	Emergency Use	Convenience	Exposure to COVID-19 Patient	Azithromycin	Leaflets/Advertisement
45	Male	25 - 35	≥ 25 years	Married	Married	Basic	Literate	Private Sector	Employed	No	Does not practice ASM
46	Female	25 - 35	≥ 25 years	Single	Not Married	Secondary	Literate	Private Sector	Employed	Yes	Practice ASM	Knowledgeable	Positive	Discontinued when antibiotics finished	Gastrointestinal Infection	Pharmacy Shop	Previous successful experience	Cost Saving	Symptoms of COVID-19	Azithromycin	Pharmacy professionals
47	Male	25 - 35	≥ 25 years	Married	Married	Tertiary	Literate	Student	Unemployed	No	Does not practice ASM
48	Female	56 - 65	≥ 25 years	Single	Not Married	Illiterate	Illiterate	Public Sector	Employed	No	Does not practice ASM
49	Female	25 - 35	≥ 25 years	Single	Not Married	Secondary	Literate	Private Sector	Employed	No	Practice ASM	Non-Knowledgeable	Negative	Completed Dosage	Sore throat	Pharmacy Shop	Previous successful experience	Long Queues at the Hospital	Exposure to COVID-19 Patient	Metronidazole	Previous Medical Doctor’s Prescription
50	Female	25 - 35	≥ 25 years	Single	Not Married	Basic	Literate	Private Sector	Employed	Yes	Practice ASM	Knowledgeable	Negative	Discontinued when antibiotics finished	Gastrointestinal Infection	Pharmacy Shop	Previous successful experience	Long Queues at the Hospital	Symptoms of COVID-19	Azithromycin	Previous Medical Doctor’s Prescription
51	Female	18 - 24	Below 25 years	Married	Married	Secondary	Literate	Private Sector	Employed	No	Practice ASM	Non-Knowledgeable	Positive	Discontinued when felt well	Fever	Pharmacy Shop	Easy access to medication	Long Queues at the Hospital	Symptoms of COVID-19	Azithromycin	Pharmacy professionals
52	Male	25 - 35	≥ 25 years	Single	Not Married	Secondary	Literate	Private Sector	Employed	No	Practice ASM	Knowledgeable	Negative	Discontinued when felt well	Wound and Boil	Pharmacy Shop	Previous successful experience	Long Queues at the Hospital	Symptoms of COVID-19	Metronidazole	Pharmacy professionals
53	Male	18 - 24	Below 25 years	Married	Married	Basic	Literate	Private Sector	Employed	Yes	Practice ASM	Non-Knowledgeable	Positive	Discontinued when felt well	Fever	Pharmacy Shop	Previous successful experience	Long Queues at the Hospital	Fear of Infection at the Hospital	Metronidazole	Pharmacy professionals
54	Male	25 - 35	≥ 25 years	Married	Married	Secondary	Literate	Student	Unemployed	No	Does not practice ASM
55	Male	25 - 35	≥ 25 years	Married	Married	Secondary	Literate	Private Sector	Employed	Yes	Practice ASM	Non-Knowledgeable	Negative	Completed Dosage	Gastrointestinal Infection	Pharmacy Shop	Previous successful experience	Long Queues at the Hospital	Prophylaxis for COVID-19	Amoxicillin	Pharmacy professionals
56	Male	18 - 24	Below 25 years	Married	Married	Secondary	Literate	Private Sector	Employed	Yes	Practice ASM	Non-Knowledgeable	Negative	Discontinued when antibiotics finished	Eye Infection	Pharmacy Shop	Previous successful experience	Cost Saving	Fear of Infection at the Hospital	Azithromycin	Pharmacy professionals
57	Female	25 - 35	≥ 25 years	Married	Married	Secondary	Literate	Public Sector	Employed	No	Does not practice ASM
58	Female	36 - 45	≥ 25 years	Married	Married	Basic	Literate	Private Sector	Employed	Yes	Practice ASM	Knowledgeable	Positive	Completed Dosage	Fever	Pharmacy Shop	Minor Sickness	Convenience	Fear of Infection at the Hospital	Amoxicillin/Clavulanic acid	Pharmacy professionals
59	Female	25 - 35	≥ 25 years	Married	Married	Secondary	Literate	Student	Unemployed	No	Does not practice ASM
60	Female	18 - 24	Below 25 years	Married	Married	Basic	Literate	Private Sector	Employed	Yes	Practice ASM	Non-Knowledgeable	Positive	Discontinued when antibiotics finished	Sore throat	Leftovers from previous prescriptions	Easy access to medication	Convenience	Fear of Infection at the Hospital	Metronidazole	Pharmacy professionals
61	Male	25 - 35	≥ 25 years	Married	Married	Tertiary	Literate	Private Sector	Employed	No	Does not practice ASM
62	Female	18 - 24	Below 25 years	Married	Married	Secondary	Literate	Student	Unemployed	Yes	Practice ASM	Non-Knowledgeable	Positive	Completed Dosage	Sore throat	Pharmacy Shop	Easy access to medication	Convenience	Symptoms of COVID-19	Amoxicillin	Previous Medical Doctor’s Prescription
63	Female	25 - 35	≥ 25 years	Married	Married	Tertiary	Literate	Private Sector	Employed	No	Practice ASM	Non-Knowledgeable	Negative	Completed Dosage	Ear Infection	Leftovers from previous prescriptions	Emergency Use	Convenience	Symptoms of COVID-19	Ciprofloxacin	Previous Medical Doctor’s Prescription
64	Female	18 - 24	Below 25 years	Married	Married	Basic	Literate	Private Sector	Employed	Yes	Practice ASM	Knowledgeable	Negative	Discontinued when antibiotics finished	Sore throat	Relatives/ Friends	Easy access to medication	Cost Saving	Symptoms of COVID-19	Amoxicillin/Clavulanic acid	Previous Medical Doctor’s Prescription
65	Male	25 - 35	≥ 25 years	Single	Not Married	Basic	Literate	Student	Unemployed	Yes	Practice ASM	Non-Knowledgeable	Positive	Discontinued when antibiotics finished	Sore throat	Pharmacy Shop	Easy access to medication	Long Queues at the Hospital	Symptoms of COVID-19	Amoxicillin	Previous Medical Doctor’s Prescription
66	Male	56 - 65	≥ 25 years	Single	Not Married	Secondary	Literate	Public Sector	Employed	No	Does not practice ASM
67	Female	25 - 35	≥ 25 years	Married	Married	Tertiary	Literate	Public Sector	Employed	Yes	Practice ASM	Non-Knowledgeable	Positive	Discontinued when antibiotics finished	Fever	Leftovers from previous prescriptions	Minor Sickness	Convenience	Symptoms of COVID-19	Azithromycin	Previous Medical Doctor’s Prescription
68	Female	18 - 24	Below 25 years	Married	Married	Basic	Literate	Public Sector	Employed	Yes	Practice ASM	Knowledgeable	Negative	Completed Dosage	Sore throat	Relatives/ Friends	Easy access to medication	Convenience	Symptoms of COVID-19	Amoxicillin	Previous Medical Doctor’s Prescription
69	Female	25 - 35	≥ 25 years	Married	Married	Illiterate	Illiterate	Public Sector	Employed	Yes	Practice ASM	Knowledgeable	Positive	Completed Dosage	Sore throat	Pharmacy Shop	Previous successful experience	Convenience	Symptoms of COVID-19	Amoxicillin	Pharmacy professionals
70	Female	18 - 24	Below 25 years	Married	Married	Secondary	Literate	Public Sector	Employed	No	Practice ASM	Knowledgeable	Negative	Discontinued when felt well	Sore throat	Pharmacy Shop	Previous successful experience	Cost Saving	Symptoms of COVID-19	Ciprofloxacin	Pharmacy professionals
71	Female	25 - 35	≥ 25 years	Married	Married	Basic	Literate	Public Sector	Employed	Yes	Practice ASM	Non-Knowledgeable	Negative	Discontinued when felt well	Fever	Pharmacy Shop	Previous successful experience	Convenience	Prophylaxis for COVID-19	Amoxicillin/Clavulanic acid	Pharmacy professionals
72	Male	36 - 45	≥ 25 years	Married	Married	Secondary	Literate	Public Sector	Employed	Yes	Practice ASM	Non-Knowledgeable	Positive	Discontinued when antibiotics finished	Gastrointestinal Infection	Pharmacy Shop	Previous successful experience	Convenience	Symptoms of COVID-19	Amoxicillin/Clavulanic acid	Pharmacy professionals
73	Male	25 - 35	≥ 25 years	Married	Married	Basic	Literate	Public Sector	Employed	Yes	Practice ASM	Non-Knowledgeable	Positive	Completed Dosage	Sore throat	Pharmacy Shop	Previous successful experience	Cost Saving	Symptoms of COVID-19	Amoxicillin/Clavulanic acid	Previous Medical Doctor’s Prescription
74	Male	36 - 45	≥ 25 years	Married	Married	Secondary	Literate	Public Sector	Employed	Yes	Practice ASM	Knowledgeable	Positive	Completed Dosage	Cold and Cough	Pharmacy Shop	Previous successful experience	Cost Saving	Symptoms of COVID-19	Azithromycin	Previous Medical Doctor’s Prescription
75	Male	25 - 35	≥ 25 years	Married	Married	Basic	Literate	Public Sector	Employed	No	Does not practice ASM
76	Female	18 - 24	Below 25 years	Married	Married	Secondary	Literate	Private Sector	Employed	Yes	Practice ASM	Non-Knowledgeable	Negative	Completed Dosage	Fever	Pharmacy Shop	Previous successful experience	Convenience	Prophylaxis for COVID-19	Metronidazole	Previous Medical Doctor’s Prescription
77	Female	25 - 35	≥ 25 years	Married	Married	Secondary	Literate	Public Sector	Employed	No	Does not practice ASM
78	Female	25 - 35	≥ 25 years	Single	Not Married	Secondary	Literate	Student	Unemployed	Yes	Practice ASM	Knowledgeable	Positive	Discontinued when felt well	Fever	Pharmacy Shop	Emergency Use	Convenience	Symptoms of COVID-19	Amoxicillin	Previous Medical Doctor’s Prescription
79	Female	25 - 35	≥ 25 years	Married	Married	Secondary	Literate	Private Sector	Employed	Yes	Practice ASM	Non-Knowledgeable	Negative	Discontinued when felt well	Ear Infection	Pharmacy Shop	Easy access to medication	Long Queues at the Hospital	Prophylaxis for COVID-19	Metronidazole	Pharmacy professionals
80	Female	25 - 35	≥ 25 years	Married	Married	Secondary	Literate	Self Employed	Employed	Yes	Practice ASM	Knowledgeable	Positive	Discontinued when felt well	Sore throat	Pharmacy Shop	Previous successful experience	Long Queues at the Hospital	Prophylaxis for COVID-19	Metronidazole	Pharmacy professionals
81	Male	18 - 24	Below 25 years	Married	Married	Basic	Literate	Student	Unemployed	Yes	Practice ASM	Non-Knowledgeable	Positive	Completed Dosage	Sore throat	Pharmacy Shop	Previous successful experience	Long Queues at the Hospital	Exposure to COVID-19 Patient	Amoxicillin	Previous Medical Doctor’s Prescription
82	Female	56 - 65	≥ 25 years	Single	Not Married	Tertiary	Literate	Self Employed	Employed	No	Does not practice ASM
83	Female	18 - 24	Below 25 years	Married	Married	Basic	Literate	Private Sector	Employed	Yes	Practice ASM	Knowledgeable	Negative	Completed Dosage	Pain	Pharmacy Shop	Easy access to medication	Long Queues at the Hospital	Symptoms of COVID-19	Ciprofloxacin	Pharmacy professionals
84	Female	18 - 24	Below 25 years	Married	Married	Basic	Literate	Private Sector	Employed	Yes	Practice ASM	Knowledgeable	Positive	Completed Dosage	Genitourinary Tract Infection	Pharmacy Shop	Easy access to medication	Convenience	Prophylaxis for COVID-19	Metronidazole	Pharmacy professionals
85	Male	25 - 35	≥ 25 years	Married	Married	Illiterate	Illiterate	Private Sector	Employed	Yes	Practice ASM	Non-Knowledgeable	Negative	Discontinued when antibiotics finished	Gastrointestinal Infection	Pharmacy Shop	Easy access to medication	Long Queues at the Hospital	Prophylaxis for COVID-19	Azithromycin	Previous Medical Doctor’s Prescription
86	Male	18 - 24	Below 25 years	Married	Married	Basic	Literate	Private Sector	Employed	Yes	Practice ASM	Non-Knowledgeable	Negative	Completed Dosage	Genitourinary Tract Infection	Pharmacy Shop	Emergency Use	Long Queues at the Hospital	Symptoms of COVID-19	Metronidazole	Previous Medical Doctor’s Prescription
87	Female	18 - 24	Below 25 years	Married	Married	Basic	Literate	Self Employed	Employed	Yes	Practice ASM	Knowledgeable	Positive	Completed Dosage	Cold and Cough	Pharmacy Shop	Previous successful experience	Long Queues at the Hospital	Fear of Infection at the Hospital	Ciprofloxacin	Previous Medical Doctor’s Prescription
88	Female	56 - 65	≥ 25 years	Single	Not Married	Secondary	Literate	Self Employed	Employed	No	Practice ASM	Knowledgeable	Positive	Completed Dosage	Gastrointestinal Infection	Pharmacy Shop	Minor Sickness	Cost Saving	Symptoms of COVID-19	Amoxicillin	Previous Medical Doctor’s Prescription
89	Female	25 - 35	≥ 25 years	Married	Married	Tertiary	Literate	Private Sector	Employed	Yes	Practice ASM	Non-Knowledgeable	Negative	Completed Dosage	Sore throat	Leftovers from previous prescriptions	Minor Sickness	Cost Saving	Fear of Infection at the Hospital	Amoxicillin	Pharmacy professionals
90	Female	25 - 35	≥ 25 years	Married	Married	Illiterate	Illiterate	Self Employed	Employed	Yes	Practice ASM	Non-Knowledgeable	Negative	Discontinued when antibiotics finished	Sore throat	Pharmacy Shop	Minor Sickness	Cost Saving	Prophylaxis for COVID-19	Co-trimoxazole	Pharmacy professionals
91	Female	25 - 35	≥ 25 years	Married	Married	Secondary	Literate	Self Employed	Employed	Yes	Practice ASM	Non-Knowledgeable	Negative	Discontinued when antibiotics finished	Sore throat	Leftovers from previous prescriptions	Minor Sickness	Cost Saving	Symptoms of COVID-19	Flucloxacillin	Pharmacy professionals
92	Male	56 - 65	≥ 25 years	Single	Not Married	Basic	Literate	Student	Unemployed	Yes	Practice ASM	Non-Knowledgeable	Positive	Discontinued when antibiotics finished	Sore throat	Pharmacy Shop	Previous successful experience	Long Queues at the Hospital	Prophylaxis for COVID-19	Amoxicillin	Previous Medical Doctor’s Prescription
93	Female	25 - 35	≥ 25 years	Married	Married	Secondary	Literate	Private Sector	Employed	Yes	Practice ASM	Non-Knowledgeable	Negative	Discontinued when antibiotics finished	Gastrointestinal Infection	Relatives/ Friends	Previous successful experience	Convenience	Symptoms of COVID-19	Ciprofloxacin	Previous Medical Doctor’s Prescription
94	Female	56 - 65	≥ 25 years	Married	Married	Secondary	Literate	Private Sector	Employed	No	Does not practice ASM
95	Male	25 - 35	≥ 25 years	Married	Married	Basic	Literate	Private Sector	Employed	Yes	Practice ASM	Non-Knowledgeable	Negative	Completed Dosage	Cold and Cough	Pharmacy Shop	Easy access to medication	Long Queues at the Hospital	Exposure to COVID-19 Patient	Metronidazole	Previous Medical Doctor’s Prescription
96	Male	25 - 35	≥ 25 years	Single	Not Married	Basic	Literate	Student	Unemployed	Yes	Practice ASM	Knowledgeable	Negative	Discontinued when felt well	Sore throat	Pharmacy Shop	Previous successful experience	Convenience	Prophylaxis for COVID-19	Amoxicillin	Pharmacy professionals
97	Female	18 - 24	Below 25 years	Married	Married	Secondary	Literate	Self Employed	Employed	Yes	Practice ASM	Knowledgeable	Positive	Discontinued when felt well	Gastrointestinal Infection	Pharmacy Shop	Easy access to medication	Cost Saving	Prophylaxis for COVID-19	Amoxicillin/Clavulanic acid	Previous Medical Doctor’s Prescription
98	Female	25 - 35	≥ 25 years	Single	Not Married	Secondary	Literate	Student	Unemployed	Yes	Practice ASM	Knowledgeable	Positive	Discontinued after few days irrespective of the outcome	Gastrointestinal Infection	Pharmacy Shop	Previous successful experience	Long Queues at the Hospital	Symptoms of COVID-19	Amoxicillin/Clavulanic acid	Pharmacy professionals
99	Female	25 - 35	≥ 25 years	Married	Married	Secondary	Literate	Self Employed	Employed	No	Practice ASM	Non-Knowledgeable	Negative	Discontinued when felt well	Cold and Cough	Pharmacy Shop	Emergency Use	Convenience	Prophylaxis for COVID-19	Azithromycin	Previous Medical Doctor’s Prescription
100	Female	18 - 24	Below 25 years	Single	Not Married	Secondary	Literate	Student	Unemployed	Yes	Practice ASM	Knowledgeable	Positive	Completed Dosage	Gastrointestinal Infection	Pharmacy Shop	Previous successful experience	Long Queues at the Hospital	Symptoms of COVID-19	Azithromycin	Pharmacy professionals
101	Male	56 - 65	≥ 25 years	Single	Not Married	Secondary	Literate	Public Sector	Employed	No	Does not practice ASM
102	Male	25 - 35	≥ 25 years	Married	Married	Basic	Literate	Self Employed	Employed	No	Does not practice ASM
103	Female	18 - 24	Below 25 years	Married	Married	Basic	Literate	Public Sector	Employed	No	Practice ASM	Non-Knowledgeable	Positive	Completed Dosage	Fever	Pharmacy Shop	Previous successful experience	Convenience	Prophylaxis for COVID-19	Azithromycin	Previous Medical Doctor’s Prescription
104	Female	56 - 65	≥ 25 years	Married	Married	Basic	Literate	Unemployed	Unemployed	No	Practice ASM	Non-Knowledgeable	Positive	Completed Dosage	Gastrointestinal Infection	Pharmacy Shop	Previous successful experience	Convenience	Symptoms of COVID-19	Azithromycin	Previous Medical Doctor’s Prescription
105	Male	18 - 24	Below 25 years	Married	Married	Basic	Literate	Private Sector	Employed	No	Practice ASM	Non-Knowledgeable	Negative	Completed Dosage	Fever	Pharmacy Shop	Easy access to medication	Convenience	Symptoms of COVID-19	Metronidazole	Previous Medical Doctor’s Prescription
106	Male	25 - 35	≥ 25 years	Married	Married	Illiterate	Illiterate	Self Employed	Employed	Yes	Practice ASM	Knowledgeable	Negative	Discontinued when antibiotics finished	Gastrointestinal Infection	Pharmacy Shop	Previous successful experience	Convenience	Fear of Infection at the Hospital	Amoxicillin	Previous Medical Doctor’s Prescription
107	Male	18 - 24	Below 25 years	Married	Married	Basic	Literate	Public Sector	Employed	Yes	Practice ASM	Non-Knowledgeable	Negative	Discontinued when felt well	Eye Infection	Pharmacy Shop	Previous successful experience	Convenience	Prophylaxis for COVID-19	Metronidazole	Previous Medical Doctor’s Prescription
108	Female	18 - 24	Below 25 years	Married	Married	Basic	Literate	Public Sector	Employed	Yes	Practice ASM	Non-Knowledgeable	Negative	Discontinued when felt well	Fever	Pharmacy Shop	Previous successful experience	Convenience	Fear of Infection at the Hospital	Azithromycin	Pharmacy professionals
109	Female	18 - 24	Below 25 years	Married	Married	Secondary	Literate	Public Sector	Employed	Yes	Practice ASM	Non-Knowledgeable	Positive	Discontinued after few days irrespective of the outcome	Fever	Pharmacy Shop	Previous successful experience	Convenience	Exposure to COVID-19 Patient	Amoxicillin/Clavulanic acid	Pharmacy professionals
110	Female	25 - 35	≥ 25 years	Single	Not Married	Tertiary	Literate	Self Employed	Employed	No	Practice ASM	Non-Knowledgeable	Negative	Completed Dosage	Fever	Pharmacy Shop	Minor Sickness	Convenience	Prophylaxis for COVID-19	Ciprofloxacin	Pharmacy professionals
111	Female	36 - 45	≥ 25 years	Single	Not Married	Basic	Literate	Student	Unemployed	Yes	Practice ASM	Knowledgeable	Negative	Discontinued when antibiotics finished	Cold and Cough	Pharmacy Shop	Previous successful experience	No access to medical care	Symptoms of COVID-19	Metronidazole	Pharmacy professionals
112	Male	56 - 65	≥ 25 years	Married	Married	Illiterate	Illiterate	Public Sector	Employed	No	Does not practice ASM
113	Male	36 - 45	≥ 25 years	Single	Not Married	Basic	Literate	Public Sector	Employed	Yes	Practice ASM	Knowledgeable	Positive	Completed Dosage	Gastrointestinal Infection	Leftovers from previous prescriptions	Previous successful experience	Cost Saving	Fear of Infection at the Hospital	Metronidazole	Pharmacy professionals
114	Male	25 - 35	≥ 25 years	Married	Married	Secondary	Literate	Public Sector	Employed	No	Does not practice ASM
115	Male	18 - 24	Below 25 years	Married	Married	Basic	Literate	Self Employed	Employed	Yes	Practice ASM	Non-Knowledgeable	Positive	Discontinued when antibiotics finished	Pain	Pharmacy Shop	Minor Sickness	Convenience	Fear of Infection at the Hospital	Amoxicillin/Clavulanic acid	Pharmacy professionals
116	Male	18 - 24	Below 25 years	Married	Married	Basic	Literate	Public Sector	Employed	Yes	Practice ASM	Knowledgeable	Negative	Completed Dosage	Cold and Cough	Pharmacy Shop	Easy access to medication	Long Queues at the Hospital	Symptoms of COVID-19	Azithromycin	Previous Medical Doctor’s Prescription
117	Female	25 - 35	≥ 25 years	Single	Not Married	Basic	Literate	Private Sector	Employed	Yes	Practice ASM	Knowledgeable	Negative	Completed Dosage	Sore throat	Pharmacy Shop	Previous successful experience	Cost Saving	Symptoms of COVID-19	Amoxicillin/Clavulanic acid	Previous Medical Doctor’s Prescription
118	Female	25 - 35	≥ 25 years	Married	Married	Secondary	Literate	Self Employed	Employed	No	Does not practice ASM
119	Female	18 - 24	Below 25 years	Married	Married	Secondary	Literate	Self Employed	Employed	Yes	Practice ASM	Knowledgeable	Negative	Completed Dosage	Sore throat	Pharmacy Shop	Emergency Use	Convenience	Prophylaxis for COVID-19	Amoxicillin/Clavulanic acid	Social media/Internet
120	Female	18 - 24	Below 25 years	Married	Married	Secondary	Literate	Self Employed	Employed	Yes	Practice ASM	Non-Knowledgeable	Positive	Completed Dosage	Gastrointestinal Infection	Pharmacy Shop	Easy access to medication	Convenience	Symptoms of COVID-19	Azithromycin	Social media/Internet
121	Male	56 - 65	≥ 25 years	Married	Married	Secondary	Literate	Public Sector	Employed	No	Does not practice ASM
122	Female	18 - 24	Below 25 years	Single	Not Married	Secondary	Literate	Private Sector	Employed	No	Practice ASM	Knowledgeable	Negative	Discontinued when antibiotics finished	Sore throat	Leftovers from previous prescriptions	Minor Sickness	Convenience	Prophylaxis for COVID-19	Co-trimoxazole	Social media/Internet
123	Female	18 - 24	Below 25 years	Married	Married	Secondary	Literate	Private Sector	Employed	Yes	Practice ASM	Non-Knowledgeable	Negative	Discontinued when antibiotics finished	Cold and Cough	Leftovers from previous prescriptions	Easy access to medication	Convenience	Fear of Infection at the Hospital	Amoxicillin	Social media/Internet
124	Female	25 - 35	≥ 25 years	Married	Married	Tertiary	Literate	Private Sector	Employed	Yes	Practice ASM	Non-Knowledgeable	Negative	Discontinued when antibiotics finished	Sore throat	Pharmacy Shop	Previous successful experience	Long Queues at the Hospital	Prophylaxis for COVID-19	Ciprofloxacin	Social media/Internet
125	Male	18 - 24	Below 25 years	Married	Married	Basic	Literate	Private Sector	Employed	Yes	Practice ASM	Non-Knowledgeable	Negative	Completed Dosage	Gastrointestinal Infection	Leftovers from previous prescriptions	Previous successful experience	Long Queues at the Hospital	Prophylaxis for COVID-19	Ciprofloxacin	Social media/Internet
126	Female	18 - 24	Below 25 years	Married	Married	Basic	Literate	Private Sector	Employed	Yes	Practice ASM	Non-Knowledgeable	Positive	Completed Dosage	Cold and Cough	Leftovers from previous prescriptions	Previous successful experience	Long Queues at the Hospital	Prophylaxis for COVID-19	Amoxicillin/Clavulanic acid	Social media/Internet
127	Male	25 - 35	≥ 25 years	Married	Married	Illiterate	Illiterate	Private Sector	Employed	Yes	Practice ASM	Non-Knowledgeable	Negative	Discontinued when felt well	Gastrointestinal Infection	Pharmacy Shop	Previous successful experience	Long Queues at the Hospital	Prophylaxis for COVID-19	Amoxicillin/Clavulanic acid	Social media/Internet
128	Female	25 - 35	≥ 25 years	Married	Married	Basic	Literate	Private Sector	Employed	Yes	Practice ASM	Non-Knowledgeable	Positive	Discontinued when felt well	Gastrointestinal Infection	Pharmacy Shop	Previous successful experience	Long Queues at the Hospital	Prophylaxis for COVID-19	Metronidazole	Social media/Internet
129	Female	56 - 65	≥ 25 years	Single	Not Married	Basic	Literate	Private Sector	Employed	No	Practice ASM	Non-Knowledgeable	Negative	Discontinued when antibiotics finished	Gastrointestinal Infection	Pharmacy Shop	Previous successful experience	Long Queues at the Hospital	Prophylaxis for COVID-19	Tetracycline	Relatives/Friends
130	Female	25 - 35	≥ 25 years	Married	Married	Secondary	Literate	Public Sector	Employed	No	Does not practice ASM
131	Female	25 - 35	≥ 25 years	Married	Married	Tertiary	Literate	Public Sector	Employed	No	Does not practice ASM
132	Female	56 - 65	≥ 25 years	Married	Married	Illiterate	Illiterate	Public Sector	Employed	No	Does not practice ASM
133	Male	25 - 35	≥ 25 years	Married	Married	Illiterate	Illiterate	Self Employed	Employed	Yes	Practice ASM	Knowledgeable	Negative	Completed Dosage	Sore throat	Relatives/ Friends	Previous successful experience	Cost Saving	Symptoms of COVID-19	Amoxicillin/Clavulanic acid	Previous Medical Doctor’s Prescription
134	Male	18 - 24	Below 25 years	Married	Married	Basic	Literate	Private Sector	Employed	Yes	Practice ASM	Non-Knowledgeable	Positive	Completed Dosage	Gastrointestinal Infection	Pharmacy Shop	Previous successful experience	Long Queues at the Hospital	Prophylaxis for COVID-19	Azithromycin	Relatives/Friends
135	Male	25 - 35	≥ 25 years	Single	Not Married	Secondary	Literate	Self Employed	Employed	Yes	Practice ASM	Non-Knowledgeable	Positive	Completed Dosage	Cold and Cough	Pharmacy Shop	Previous successful experience	Cost Saving	Fear of Infection at the Hospital	Azithromycin	Pharmacy professionals
136	Male	25 - 35	≥ 25 years	Married	Married	Basic	Literate	Private Sector	Employed	Yes	Practice ASM	Non-Knowledgeable	Positive	Completed Dosage	Sore throat	Pharmacy Shop	Easy access to medication	Cost Saving	Fear of Infection at the Hospital	Azithromycin	Pharmacy professionals
137	Female	25 - 35	≥ 25 years	Married	Married	Basic	Literate	Public Sector	Employed	Yes	Practice ASM	Knowledgeable	Negative	Completed Dosage	Fever	Pharmacy Shop	Previous successful experience	Cost Saving	Symptoms of COVID-19	Metronidazole	Previous Medical Doctor’s Prescription
138	Female	25 - 35	≥ 25 years	Married	Married	Basic	Literate	Student	Unemployed	No	Does not practice ASM
139	Female	56 - 65	≥ 25 years	Single	Not Married	Secondary	Literate	Student	Unemployed	No	Does not practice ASM
140	Female	25 - 35	≥ 25 years	Single	Not Married	Secondary	Literate	Self Employed	Employed	No	Practice ASM	Knowledgeable	Negative	Discontinued when antibiotics finished	Genitourinary Tract Infection	Pharmacy Shop	Previous successful experience	Convenience	Prophylaxis for COVID-19	Azithromycin	Previous Medical Doctor’s Prescription
141	Female	25 - 35	≥ 25 years	Married	Married	Secondary	Literate	Private Sector	Employed	No	Does not practice ASM
142	Male	56 - 65	≥ 25 years	Married	Married	Basic	Literate	Self Employed	Employed	No	Does not practice ASM
143	Female	18 - 24	Below 25 years	Single	Not Married	Secondary	Literate	Private Sector	Employed	Yes	Practice ASM	Non-Knowledgeable	Negative	Discontinued when felt well	Genitourinary Tract Infection	Pharmacy Shop	Easy access to medication	Cost Saving	Prophylaxis for COVID-19	Metronidazole	Relatives/Friends
144	Female	56 - 65	≥ 25 years	Married	Married	Basic	Literate	Private Sector	Employed	No	Practice ASM	Non-Knowledgeable	Positive	Completed Dosage	Gastrointestinal Infection	Pharmacy Shop	Emergency Use	Cost Saving	Fear of Infection at the Hospital	Flucloxacillin	Relatives/Friends
145	Male	25 - 35	≥ 25 years	Single	Not Married	Tertiary	Literate	Self Employed	Employed	Yes	Practice ASM	Knowledgeable	Negative	Discontinued when antibiotics finished	Cold and Cough	Pharmacy Shop	Previous successful experience	Convenience	Prophylaxis for COVID-19	Metronidazole	Previous Medical Doctor’s Prescription
146	Male	25 - 35	≥ 25 years	Married	Married	Basic	Literate	Private Sector	Employed	Yes	Practice ASM	Non-Knowledgeable	Negative	Discontinued when antibiotics finished	Gastrointestinal Infection	Pharmacy Shop	Previous successful experience	Convenience	Symptoms of COVID-19	Co-trimoxazole	Relatives/Friends
147	Male	56 - 65	≥ 25 years	Single	Not Married	Tertiary	Literate	Public Sector	Employed	Yes	Practice ASM	Non-Knowledgeable	Positive	Completed Dosage	Gastrointestinal Infection	Pharmacy Shop	Minor Sickness	Convenience	Symptoms of COVID-19	Amoxicillin	Social media/Internet
148	Female	18 - 24	Below 25 years	Married	Married	Illiterate	Illiterate	Public Sector	Employed	Yes	Practice ASM	Non-Knowledgeable	Negative	Completed Dosage	Sore throat	Pharmacy Shop	Minor Sickness	Convenience	Prophylaxis for COVID-19	Co-trimoxazole	Relatives/Friends
149	Female	36 - 45	≥ 25 years	Married	Married	Basic	Literate	Public Sector	Employed	Yes	Practice ASM	Non-Knowledgeable	Negative	Completed Dosage	Sore throat	Pharmacy Shop	Minor Sickness	Cost Saving	Fear of Infection at the Hospital	Amoxicillin	Leaflets/Advertisement
150	Female	56 - 65	≥ 25 years	Single	Not Married	Basic	Literate	Public Sector	Employed	No	Practice ASM	Non-Knowledgeable	Positive	Completed Dosage	Gastrointestinal Infection	Relatives/ Friends	Minor Sickness	Convenience	Prophylaxis for COVID-19	Ciprofloxacin	Social media/Internet
151	Female	18 - 24	Below 25 years	Single	Not Married	Secondary	Literate	Unemployed	Unemployed	Yes	Practice ASM	Non-Knowledgeable	Negative	Completed Dosage	Sore throat	Pharmacy Shop	Previous successful experience	Long Queues at the Hospital	Fear of Infection at the Hospital	Amoxicillin/Clavulanic acid	Previous Medical Doctor’s Prescription
152	Female	18 - 24	Below 25 years	Married	Married	Tertiary	Literate	Public Sector	Employed	Yes	Does not practice ASM
153	Male	18 - 24	Below 25 years	Married	Married	Basic	Literate	Student	Unemployed	Yes	Practice ASM	Non-Knowledgeable	Negative	Completed Dosage	Cold and Cough	Pharmacy Shop	Easy access to medication	Long Queues at the Hospital	Symptoms of COVID-19	Ciprofloxacin	Pharmacy professionals
154	Female	25 - 35	≥ 25 years	Married	Married	Illiterate	Illiterate	Public Sector	Employed	No	Does not practice ASM
155	Female	18 - 24	Below 25 years	Married	Married	Basic	Literate	Self Employed	Employed	Yes	Practice ASM	Knowledgeable	Positive	Discontinued when antibiotics finished	Wound and Boil	Leftovers from previous prescriptions	Minor Sickness	Long Queues at the Hospital	Prophylaxis for COVID-19	Metronidazole	Previous Medical Doctor’s Prescription
156	Female	18 - 24	Below 25 years	Married	Married	Secondary	Literate	Public Sector	Employed	Yes	Practice ASM	Knowledgeable	Negative	Completed Dosage	Gastrointestinal Infection	Pharmacy Shop	Previous successful experience	Convenience	Symptoms of COVID-19	Metronidazole	Previous Medical Doctor’s Prescription
157	Female	56 - 65	≥ 25 years	Single	Not Married	Basic	Literate	Public Sector	Employed	No	Does not practice ASM
158	Female	25 - 35	≥ 25 years	Married	Married	Basic	Literate	Public Sector	Employed	Yes	Practice ASM	Knowledgeable	Negative	Completed Dosage	Sore throat	Pharmacy Shop	Easy access to medication	Convenience	Symptoms of COVID-19	Metronidazole	Previous Medical Doctor’s Prescription
159	Female	18 - 24	Below 25 years	Married	Married	Basic	Literate	Public Sector	Employed	Yes	Practice ASM	Knowledgeable	Positive	Discontinued when antibiotics finished	Fever	Pharmacy Shop	Easy access to medication	Cost Saving	Symptoms of COVID-19	Metronidazole	Pharmacy professionals
160	Female	56 - 65	≥ 25 years	Married	Married	Secondary	Literate	Public Sector	Employed	Yes	Does not practice ASM
161	Male	18 - 24	Below 25 years	Married	Married	Secondary	Literate	Private Sector	Employed	Yes	Practice ASM	Knowledgeable	Negative	Completed Dosage	Sore throat	Pharmacy Shop	Previous successful experience	Cost Saving	Symptoms of COVID-19	Amoxicillin/Clavulanic acid	Previous Medical Doctor’s Prescription
162	Female	25 - 35	≥ 25 years	Married	Married	Secondary	Literate	Private Sector	Employed	Yes	Practice ASM	Knowledgeable	Positive	Completed Dosage	Gastrointestinal Infection	Pharmacy Shop	Previous successful experience	Long Queues at the Hospital	Symptoms of COVID-19	Metronidazole	Previous Medical Doctor’s Prescription
163	Female	36 - 45	≥ 25 years	Married	Married	Basic	Literate	Public Sector	Employed	No	Does not practice ASM
164	Female	18 - 24	Below 25 years	Married	Married	Secondary	Literate	Public Sector	Employed	Yes	Practice ASM	Knowledgeable	Negative	Discontinued when antibiotics finished	Sore throat	Leftovers from previous prescriptions	Emergency Use	Cost Saving	Exposure to COVID-19 Patient	Metronidazole	Pharmacy professionals
165	Female	36 - 45	≥ 25 years	Married	Married	Basic	Literate	Unemployed	Unemployed	Yes	Practice ASM	Knowledgeable	Negative	Discontinued when antibiotics finished	Fever	Leftovers from previous prescriptions	Minor Sickness	Long Queues at the Hospital	Prophylaxis for COVID-19	Metronidazole	Previous Medical Doctor’s Prescription
166	Male	56 - 65	≥ 25 years	Single	Not Married	Tertiary	Literate	Unemployed	Unemployed	Yes	Practice ASM	Non-Knowledgeable	Negative	Completed Dosage	Cold and Cough	Pharmacy Shop	Previous successful experience	Cost Saving	Exposure to COVID-19 Patient	Amoxicillin/Clavulanic acid	Previous Medical Doctor’s Prescription
167	Female	56 - 65	≥ 25 years	Single	Not Married	Basic	Literate	Public Sector	Employed	No	Does not practice ASM
168	Female	56 - 65	≥ 25 years	Single	Not Married	Tertiary	Literate	Public Sector	Employed	Yes	Practice ASM	Knowledgeable	Negative	Discontinued when antibiotics finished	Genitourinary Tract Infection	Pharmacy Shop	Easy access to medication	Cost Saving	Exposure to COVID-19 Patient	Amoxicillin/Clavulanic acid	Social media/Internet
169	Female	25 - 35	≥ 25 years	Married	Married	Illiterate	Illiterate	Student	Unemployed	Yes	Practice ASM	Knowledgeable	Negative	Completed Dosage	Sore throat	Pharmacy Shop	Previous successful experience	Convenience	Prophylaxis for COVID-19	Azithromycin	Pharmacy professionals
170	Female	56 - 65	≥ 25 years	Single	Not Married	Secondary	Literate	Public Sector	Employed	No	Practice ASM	Non-Knowledgeable	Negative	Discontinued when felt well	Gastrointestinal Infection	Leftovers from previous prescriptions	Easy access to medication	Cost Saving	Prophylaxis for COVID-19	Azithromycin	Social media/Internet
171	Female	25 - 35	≥ 25 years	Married	Married	Basic	Literate	Public Sector	Employed	Yes	Practice ASM	Non-Knowledgeable	Negative	Discontinued when felt well	Sore throat	Leftovers from previous prescriptions	Emergency Use	Convenience	Fear of Infection at the Hospital	Metronidazole	Social media/Internet
172	Male	18 - 24	Below 25 years	Married	Married	Secondary	Literate	Private Sector	Employed	Yes	Practice ASM	Knowledgeable	Negative	Discontinued when antibiotics finished	Sore throat	Pharmacy Shop	Previous successful experience	Convenience	Exposure to COVID-19 Patient	Amoxicillin	Previous Medical Doctor’s Prescription
173	Female	18 - 24	Below 25 years	Married	Married	Tertiary	Literate	Public Sector	Employed	Yes	Does not practice ASM
174	Female	18 - 24	Below 25 years	Married	Married	Basic	Literate	Private Sector	Employed	Yes	Practice ASM	Non-Knowledgeable	Negative	Discontinued when felt well	Cold and Cough	Pharmacy Shop	Previous successful experience	Long Queues at the Hospital	Prophylaxis for COVID-19	Azithromycin	Social media/Internet
175	Male	18 - 24	Below 25 years	Married	Married	Illiterate	Illiterate	Private Sector	Employed	Yes	Practice ASM	Non-Knowledgeable	Positive	Discontinued when antibiotics finished	Genitourinary Tract Infection	Pharmacy Shop	Previous successful experience	Long Queues at the Hospital	Symptoms of COVID-19	Azithromycin	Social media/Internet
176	Female	25 - 35	≥ 25 years	Married	Married	Basic	Literate	Private Sector	Employed	Yes	Practice ASM	Non-Knowledgeable	Negative	Discontinued when felt well	Gastrointestinal Infection	Pharmacy Shop	Previous successful experience	Long Queues at the Hospital	Fear of Infection at the Hospital	Azithromycin	Social media/Internet
177	Female	18 - 24	Below 25 years	Married	Married	Secondary	Literate	Private Sector	Employed	No	Practice ASM	Non-Knowledgeable	Negative	Discontinued when felt well	Gastrointestinal Infection	Pharmacy Shop	Easy access to medication	Convenience	Prophylaxis for COVID-19	Azithromycin	Previous Medical Doctor’s Prescription
178	Female	18 - 24	Below 25 years	Married	Married	Basic	Literate	Self Employed	Employed	Yes	Practice ASM	Non-Knowledgeable	Positive	Discontinued when felt well	Eye Infection	Pharmacy Shop	Previous successful experience	Long Queues at the Hospital	Prophylaxis for COVID-19	Azithromycin	Previous Medical Doctor’s Prescription
179	Female	56 - 65	≥ 25 years	Single	Not Married	Basic	Literate	Private Sector	Employed	No	Practice ASM	Non-Knowledgeable	Positive	Completed Dosage	Genitourinary Tract Infection	Pharmacy Shop	Previous successful experience	Long Queues at the Hospital	Fear of Infection at the Hospital	Azithromycin	Pharmacy professionals
180	Female	25 - 35	≥ 25 years	Single	Not Married	Basic	Literate	Public Sector	Employed	Yes	Practice ASM	Non-Knowledgeable	Positive	Discontinued when felt well	Fever	Pharmacy Shop	Previous successful experience	Long Queues at the Hospital	Fear of Infection at the Hospital	Amoxicillin/Clavulanic acid	Pharmacy professionals
181	Male	18 - 24	Below 25 years	Single	Not Married	Secondary	Literate	Private Sector	Employed	Yes	Practice ASM	Non-Knowledgeable	Negative	Discontinued when felt well	Fever	Pharmacy Shop	Previous successful experience	Cost Saving	Fear of Infection at the Hospital	Amoxicillin/Clavulanic acid	Previous Medical Doctor’s Prescription
182	Female	36 - 45	≥ 25 years	Married	Married	Secondary	Literate	Private Sector	Employed	No	Does not practice ASM
183	Female	25 - 35	≥ 25 years	Married	Married	Secondary	Literate	Unemployed	Unemployed	Yes	Practice ASM	Knowledgeable	Negative	Completed Dosage	Gastrointestinal Infection	Relatives/ Friends	Emergency Use	Long Queues at the Hospital	Prophylaxis for COVID-19	Amoxicillin	Previous Medical Doctor’s Prescription
184	Female	18 - 24	Below 25 years	Single	Not Married	Basic	Literate	Self Employed	Employed	Yes	Practice ASM	Non-Knowledgeable	Negative	Discontinued when felt well	Sore throat	Pharmacy Shop	Minor Sickness	Cost Saving	Prophylaxis for COVID-19	Amoxicillin/Clavulanic acid	Social media/Internet
185	Female	36 - 45	≥ 25 years	Married	Married	Secondary	Literate	Unemployed	Unemployed	No	Does not practice ASM
186	Female	56 - 65	≥ 25 years	Single	Not Married	Basic	Literate	Self Employed	Employed	No	Practice ASM	Non-Knowledgeable	Positive	Completed Dosage	Cold and Cough	Pharmacy Shop	Emergency Use	Convenience	Symptoms of COVID-19	Azithromycin	Previous Medical Doctor’s Prescription
187	Male	25 - 35	≥ 25 years	Single	Not Married	Tertiary	Literate	Student	Unemployed	Yes	Practice ASM	Non-Knowledgeable	Negative	Completed Dosage	Sore throat	Pharmacy Shop	Previous successful experience	Convenience	Prophylaxis for COVID-19	Metronidazole	Pharmacy professionals
188	Female	18 - 24	Below 25 years	Single	Not Married	Basic	Literate	Unemployed	Unemployed	Yes	Practice ASM	Non-Knowledgeable	Negative	Discontinued when antibiotics finished	Sore throat	Pharmacy Shop	Easy access to medication	Convenience	Prophylaxis for COVID-19	Azithromycin	Previous Medical Doctor’s Prescription
189	Female	25 - 35	≥ 25 years	Married	Married	Tertiary	Literate	Unemployed	Unemployed	Yes	Practice ASM	Non-Knowledgeable	Negative	Completed Dosage	Cold and Cough	Pharmacy Shop	Easy access to medication	Cost Saving	Symptoms of COVID-19	Ciprofloxacin	Previous Medical Doctor’s Prescription
190	Female	36 - 45	≥ 25 years	Divorced	Not Married	Secondary	Literate	Public Sector	Employed	Yes	Does not practice ASM
191	Female	18 - 24	Below 25 years	Married	Married	Basic	Literate	Private Sector	Employed	Yes	Practice ASM	Non-Knowledgeable	Negative	Discontinued when felt well	Sore throat	Pharmacy Shop	Minor Sickness	Cost Saving	Prophylaxis for COVID-19	Co-trimoxazole	Pharmacy professionals
192	Female	18 - 24	Below 25 years	Married	Married	Basic	Literate	Public Sector	Employed	Yes	Practice ASM	Non-Knowledgeable	Negative	Discontinued when felt well	Gastrointestinal Infection	Pharmacy Shop	Easy access to medication	Convenience	Symptoms of COVID-19	Flucloxacillin	Previous Medical Doctor’s Prescription
193	Male	25 - 35	≥ 25 years	Single	Not Married	Secondary	Literate	Private Sector	Employed	Yes	Practice ASM	Non-Knowledgeable	Positive	Completed Dosage	Cold and Cough	Relatives/ Friends	Previous successful experience	Convenience	Prophylaxis for COVID-19	Amoxicillin/Clavulanic acid	Social media/Internet
194	Male	18 - 24	Below 25 years	Single	Not Married	Basic	Literate	Self Employed	Employed	Yes	Practice ASM	Non-Knowledgeable	Positive	Discontinued when antibiotics finished	Fever	Leftovers from previous prescriptions	Easy access to medication	Convenience	Fear of Infection at the Hospital	Amoxicillin/Clavulanic acid	Social media/Internet
195	Female	36 - 45	≥ 25 years	Single	Not Married	Illiterate	Illiterate	Self Employed	Employed	Yes	Practice ASM	Non-Knowledgeable	Negative	Discontinued when felt well	Gastrointestinal Infection	Leftovers from previous prescriptions	Previous successful experience	Convenience	Prophylaxis for COVID-19	Amoxicillin/Clavulanic acid	Relatives/Friends
196	Male	18 - 24	Below 25 years	Single	Not Married	Illiterate	Illiterate	Self Employed	Employed	Yes	Practice ASM	Non-Knowledgeable	Negative	Discontinued when antibiotics finished	Sore throat	Relatives/ Friends	Easy access to medication	Convenience	Prophylaxis for COVID-19	Amoxicillin/Clavulanic acid	Relatives/Friends
197	Female	36 - 45	≥ 25 years	Married	Married	Basic	Literate	Public Sector	Employed	No	Does not practice ASM
198	Female	18 - 24	Below 25 years	Single	Not Married	Secondary	Literate	Unemployed	Unemployed	Yes	Practice ASM	Non-Knowledgeable	Negative	Completed Dosage	Fever	Pharmacy Shop	Easy access to medication	Convenience	Prophylaxis for COVID-19	Azithromycin	Previous Medical Doctor’s Prescription
199	Female	25 - 35	≥ 25 years	Single	Not Married	Basic	Literate	Public Sector	Employed	Yes	Practice ASM	Knowledgeable	Negative	Completed Dosage	Sore throat	Pharmacy Shop	Easy access to medication	Convenience	Prophylaxis for COVID-19	Azithromycin	Pharmacy professionals
200	Female	56 - 65	≥ 25 years	Married	Married	Basic	Literate	Private Sector	Employed	No	Does not practice ASM
201	Male	36 - 45	≥ 25 years	Married	Married	Basic	Literate	Private Sector	Employed	No	Does not practice ASM
202	Male	36 - 45	≥ 25 years	Single	Not Married	Secondary	Literate	Public Sector	Employed	No	Practice ASM	Non-Knowledgeable	Positive	Discontinued when antibiotics finished	Wound and Boil	Pharmacy Shop	Previous successful experience	Convenience	Prophylaxis for COVID-19	Azithromycin	Previous Medical Doctor’s Prescription
203	Female	56 - 65	≥ 25 years	Married	Married	Secondary	Literate	Student	Unemployed	Yes	Does not practice ASM
204	Female	36 - 45	≥ 25 years	Single	Not Married	Secondary	Literate	Public Sector	Employed	Yes	Practice ASM	Non-Knowledgeable	Negative	Discontinued when felt well	Genitourinary Tract Infection	Pharmacy Shop	Easy access to medication	Convenience	Prophylaxis for COVID-19	Azithromycin	Previous Medical Doctor’s Prescription
205	Female	36 - 45	≥ 25 years	Married	Married	Basic	Literate	Private Sector	Employed	Yes	Practice ASM	Non-Knowledgeable	Positive	Discontinued when felt well	Sore throat	Pharmacy Shop	Previous successful experience	Convenience	Prophylaxis for COVID-19	Amoxicillin	Pharmacy professionals
206	Male	18 - 24	Below 25 years	Single	Not Married	Secondary	Literate	Public Sector	Employed	No	Practice ASM	Non-Knowledgeable	Negative	Completed Dosage	Cold and Cough	Pharmacy Shop	Easy access to medication	Convenience	Prophylaxis for COVID-19	Azithromycin	Previous Medical Doctor’s Prescription
207	Male	36 - 45	≥ 25 years	Married	Married	Basic	Literate	Unemployed	Unemployed	No	Does not practice ASM
208	Female	36 - 45	≥ 25 years	Single	Not Married	Tertiary	Literate	Self Employed	Employed	Yes	Practice ASM	Knowledgeable	Positive	Completed Dosage	Eye Infection	Leftovers from previous prescriptions	Emergency Use	Long Queues at the Hospital	Symptoms of COVID-19	Metronidazole	Previous Medical Doctor’s Prescription
209	Female	36 - 45	≥ 25 years	Married	Married	Basic	Literate	Self Employed	Employed	No	Does not practice ASM
210	Female	36 - 45	≥ 25 years	Single	Not Married	Tertiary	Literate	Private Sector	Employed	Yes	Practice ASM	Non-Knowledgeable	Positive	Discontinued when antibiotics finished	Sore throat	Pharmacy Shop	Easy access to medication	Convenience	Symptoms of COVID-19	Azithromycin	Previous Medical Doctor’s Prescription
211	Female	18 - 24	Below 25 years	Married	Married	Basic	Literate	Self Employed	Employed	Yes	Practice ASM	Non-Knowledgeable	Negative	Discontinued when felt well	Cold and Cough	Pharmacy Shop	Emergency Use	Convenience	Exposure to COVID-19 Patient	Amoxicillin	Relatives/Friends
212	Female	18 - 24	Below 25 years	Married	Married	Basic	Literate	Unemployed	Unemployed	Yes	Practice ASM	Non-Knowledgeable	Negative	Discontinued when felt well	Sore throat	Pharmacy Shop	Easy access to medication	Convenience	Prophylaxis for COVID-19	Co-trimoxazole	Pharmacy professionals
213	Male	18 - 24	Below 25 years	Married	Married	Basic	Literate	Public Sector	Employed	Yes	Practice ASM	Non-Knowledgeable	Negative	Discontinued after few days irrespective of the outcome	Gastrointestinal Infection	Pharmacy Shop	Minor Sickness	Convenience	Symptoms of COVID-19	Azithromycin	Pharmacy professionals
214	Male	18 - 24	Below 25 years	Married	Married	Secondary	Literate	Self Employed	Employed	Yes	Practice ASM	Non-Knowledgeable	Negative	Completed Dosage	Cold and Cough	Pharmacy Shop	Minor Sickness	Long Queues at the Hospital	Symptoms of COVID-19	Flucloxacillin	Social media/Internet
215	Female	36 - 45	≥ 25 years	Single	Not Married	Tertiary	Literate	Private Sector	Employed	Yes	Practice ASM	Non-Knowledgeable	Positive	Discontinued when felt well	Cold and Cough	Pharmacy Shop	Minor Sickness	Long Queues at the Hospital	Prophylaxis for COVID-19	Ciprofloxacin	Previous Medical Doctor’s Prescription
216	Male	18 - 24	Below 25 years	Married	Married	Illiterate	Illiterate	Unemployed	Unemployed	Yes	Practice ASM	Non-Knowledgeable	Negative	Completed Dosage	Cold and Cough	Pharmacy Shop	Minor Sickness	Long Queues at the Hospital	Prophylaxis for COVID-19	Amoxicillin/Clavulanic acid	Previous Medical Doctor’s Prescription
217	Female	56 - 65	≥ 25 years	Married	Married	Basic	Literate	Private Sector	Employed	No	Does not practice ASM
218	Female	36 - 45	≥ 25 years	Married	Married	Basic	Literate	Unemployed	Unemployed	No	Does not practice ASM
219	Female	36 - 45	≥ 25 years	Divorced	Not Married	Secondary	Literate	Unemployed	Unemployed	Yes	Does not practice ASM
220	Female	36 - 45	≥ 25 years	Single	Not Married	Basic	Literate	Public Sector	Employed	Yes	Practice ASM	Non-Knowledgeable	Positive	Discontinued when antibiotics finished	Cold and Cough	Leftovers from previous prescriptions	Easy access to medication	Long Queues at the Hospital	Fear of Infection at the Hospital	Azithromycin	Relatives/Friends
221	Male	36 - 45	≥ 25 years	Married	Married	Basic	Literate	Unemployed	Unemployed	No	Does not practice ASM
222	Male	36 - 45	≥ 25 years	Single	Not Married	Basic	Literate	Private Sector	Employed	Yes	Practice ASM	Non-Knowledgeable	Positive	Discontinued when antibiotics finished	Cold and Cough	Leftovers from previous prescriptions	Emergency Use	Long Queues at the Hospital	Symptoms of COVID-19	Azithromycin	Previous Medical Doctor’s Prescription
223	Female	36 - 45	≥ 25 years	Married	Married	Secondary	Literate	Private Sector	Employed	Yes	Does not practice ASM
224	Female	36 - 45	≥ 25 years	Single	Not Married	Secondary	Literate	Student	Unemployed	No	Practice ASM	Knowledgeable	Positive	Completed Dosage	Cold and Cough	Leftovers from previous prescriptions	Previous successful experience	Long Queues at the Hospital	Prophylaxis for COVID-19	Metronidazole	Pharmacy professionals
225	Female	36 - 45	≥ 25 years	Divorced	Not Married	Secondary	Literate	Unemployed	Unemployed	Yes	Does not practice ASM
226	Female	36 - 45	≥ 25 years	Married	Married	Basic	Literate	Unemployed	Unemployed	No	Does not practice ASM
227	Male	36 - 45	≥ 25 years	Married	Married	Secondary	Literate	Unemployed	Unemployed	No	Practice ASM	Non-Knowledgeable	Negative	Discontinued when felt well	Fever	Leftovers from previous prescriptions	Easy access to medication	Convenience	Symptoms of COVID-19	Azithromycin	Previous Medical Doctor’s Prescription
228	Female	36 - 45	≥ 25 years	Single	Not Married	Basic	Literate	Private Sector	Employed	Yes	Practice ASM	Knowledgeable	Negative	Discontinued when felt well	Fever	Pharmacy Shop	Previous successful experience	Cost Saving	Fear of Infection at the Hospital	Amoxicillin/Clavulanic acid	Pharmacy professionals
229	Female	36 - 45	≥ 25 years	Married	Married	Tertiary	Literate	Self Employed	Employed	Yes	Practice ASM	Non-Knowledgeable	Negative	Discontinued when felt well	Eye Infection	Pharmacy Shop	Easy access to medication	Convenience	Prophylaxis for COVID-19	Azithromycin	Pharmacy professionals
230	Female	18 - 24	Below 25 years	Single	Not Married	Basic	Literate	Private Sector	Employed	Yes	Practice ASM	Knowledgeable	Negative	Discontinued when felt well	Fever	Pharmacy Shop	Previous successful experience	Cost Saving	Symptoms of COVID-19	Ciprofloxacin	Pharmacy professionals
231	Female	36 - 45	≥ 25 years	Married	Married	Tertiary	Literate	Private Sector	Employed	Yes	Practice ASM	Non-Knowledgeable	Positive	Discontinued when felt well	Sore throat	Pharmacy Shop	Easy access to medication	Convenience	Symptoms of COVID-19	Azithromycin	Pharmacy professionals
232	Male	36 - 45	≥ 25 years	Married	Married	Illiterate	Illiterate	Public Sector	Employed	Yes	Practice ASM	Non-Knowledgeable	Negative	Discontinued when antibiotics finished	Fever	Pharmacy Shop	Previous successful experience	Cost Saving	Symptoms of COVID-19	Azithromycin	Social media/Internet
233	Female	18 - 24	Below 25 years	Married	Married	Basic	Literate	Public Sector	Employed	Yes	Practice ASM	Non-Knowledgeable	Positive	Completed Dosage	Ear Infection	Pharmacy Shop	Previous successful experience	Cost Saving	Exposure to COVID-19 Patient	Azithromycin	Previous Medical Doctor’s Prescription
234	Male	> 65	≥ 25 years	Single	Not Married	Secondary	Literate	Private Sector	Employed	No	Practice ASM	Non-Knowledgeable	Negative	Completed Dosage	Pain	Pharmacy Shop	Easy access to medication	Convenience	Symptoms of COVID-19	Amoxicillin/Clavulanic acid	Previous Medical Doctor’s Prescription
235	Female	18 - 24	Below 25 years	Married	Married	Secondary	Literate	Unemployed	Unemployed	No	Practice ASM	Non-Knowledgeable	Negative	Completed Dosage	Sore throat	Pharmacy Shop	Easy access to medication	Convenience	Symptoms of COVID-19	Amoxicillin/Clavulanic acid	Previous Medical Doctor’s Prescription
236	Female	36 - 45	≥ 25 years	Single	Not Married	Tertiary	Literate	Private Sector	Employed	Yes	Practice ASM	Non-Knowledgeable	Positive	Completed Dosage	Fever	Pharmacy Shop	Previous successful experience	Convenience	Symptoms of COVID-19	Amoxicillin/Clavulanic acid	Pharmacy professionals
237	Female	36 - 45	≥ 25 years	Married	Married	Illiterate	Illiterate	Public Sector	Employed	No	Does not practice ASM
238	Female	25 - 35	≥ 25 years	Married	Married	Illiterate	Illiterate	Public Sector	Employed	No	Does not practice ASM
239	Female	25 - 35	≥ 25 years	Married	Married	Basic	Literate	Public Sector	Employed	No	Does not practice ASM
240	Female	36 - 45	≥ 25 years	Married	Married	Secondary	Literate	Public Sector	Employed	No	Practice ASM	Non-Knowledgeable	Negative	Discontinued when felt well	Cold and Cough	Pharmacy Shop	Emergency Use	Convenience	Fear of Infection at the Hospital	Azithromycin	Previous Medical Doctor’s Prescription
241	Male	36 - 45	≥ 25 years	Married	Married	Basic	Literate	Private Sector	Employed	No	Practice ASM	Non-Knowledgeable	Positive	Discontinued when antibiotics finished	Sore throat	Pharmacy Shop	Previous successful experience	Convenience	Symptoms of COVID-19	Ciprofloxacin	Pharmacy professionals
242	Male	> 65	≥ 25 years	Single	Not Married	Secondary	Literate	Self Employed	Employed	Yes	Practice ASM	Knowledgeable	Positive	Discontinued when felt well	Fever	Pharmacy Shop	Easy access to medication	Long Queues at the Hospital	Symptoms of COVID-19	Azithromycin	Pharmacy professionals
243	Female	25 - 35	≥ 25 years	Single	Not Married	Basic	Literate	Self Employed	Employed	Yes	Practice ASM	Knowledgeable	Positive	Discontinued when felt well	Fever	Pharmacy Shop	Emergency Use	Long Queues at the Hospital	Symptoms of COVID-19	Amoxicillin/Clavulanic acid	Pharmacy professionals
244	Female	18 - 24	Below 25 years	Married	Married	Secondary	Literate	Private Sector	Employed	Yes	Practice ASM	Knowledgeable	Positive	Discontinued when antibiotics finished	Cold and Cough	Relatives/ Friends	Easy access to medication	Convenience	Prophylaxis for COVID-19	Azithromycin	Pharmacy professionals
245	Female	36 - 45	≥ 25 years	Married	Married	Secondary	Literate	Public Sector	Employed	No	Practice ASM	Non-Knowledgeable	Negative	Discontinued when felt well	Cold and Cough	Pharmacy Shop	Easy access to medication	Cost Saving	Symptoms of COVID-19	Azithromycin	Previous Medical Doctor’s Prescription
246	Male	25 - 35	≥ 25 years	Married	Married	Secondary	Literate	Private Sector	Employed	No	Practice ASM	Non-Knowledgeable	Negative	Completed Dosage	Fever	Pharmacy Shop	Emergency Use	Long Queues at the Hospital	Fear of Infection at the Hospital	Metronidazole	Pharmacy professionals
247	Female	36 - 45	≥ 25 years	Married	Married	Basic	Literate	Public Sector	Employed	No	Does not practice ASM
248	Female	56 - 65	≥ 25 years	Married	Married	Secondary	Literate	Public Sector	Employed	No	Does not practice ASM
249	Female	36 - 45	≥ 25 years	Married	Married	Secondary	Literate	Public Sector	Employed	No	Practice ASM	Non-Knowledgeable	Positive	Discontinued when felt well	Cold and Cough	Pharmacy Shop	Easy access to medication	Convenience	Prophylaxis for COVID-19	Amoxicillin/Clavulanic acid	Previous Medical Doctor’s Prescription
250	Female	18 - 24	Below 25 years	Single	Not Married	Basic	Literate	Public Sector	Employed	No	Practice ASM	Non-Knowledgeable	Negative	Discontinued when felt well	Cold and Cough	Pharmacy Shop	Previous successful experience	Cost Saving	Prophylaxis for COVID-19	Amoxicillin/Clavulanic acid	Previous Medical Doctor’s Prescription
251	Female	25 - 35	≥ 25 years	Married	Married	Basic	Literate	Public Sector	Employed	Yes	Practice ASM	Non-Knowledgeable	Positive	Completed Dosage	Cold and Cough	Pharmacy Shop	Easy access to medication	Long Queues at the Hospital	Prophylaxis for COVID-19	Amoxicillin/Clavulanic acid	Previous Medical Doctor’s Prescription
252	Female	25 - 35	≥ 25 years	Married	Married	Tertiary	Literate	Public Sector	Employed	Yes	Practice ASM	Knowledgeable	Negative	Completed Dosage	Cold and Cough	Pharmacy Shop	Previous successful experience	Long Queues at the Hospital	Prophylaxis for COVID-19	Azithromycin	Social media/Internet
253	Male	36 - 45	≥ 25 years	Single	Not Married	Secondary	Literate	Public Sector	Employed	No	Practice ASM	Non-Knowledgeable	Negative	Completed Dosage	Cold and Cough	Pharmacy Shop	Previous successful experience	Long Queues at the Hospital	Prophylaxis for COVID-19	Amoxicillin	Social media/Internet
254	Female	36 - 45	≥ 25 years	Married	Married	Basic	Literate	Private Sector	Employed	No	Practice ASM	Non-Knowledgeable	Positive	Discontinued when felt well	Sore throat	Relatives/ Friends	Easy access to medication	Convenience	Prophylaxis for COVID-19	Ciprofloxacin	Social media/Internet
255	Male	> 65	≥ 25 years	Single	Not Married	Basic	Literate	Private Sector	Employed	No	Practice ASM	Non-Knowledgeable	Positive	Discontinued when antibiotics finished	Cold and Cough	Pharmacy Shop	Easy access to medication	Long Queues at the Hospital	Fear of Infection at the Hospital	Amoxicillin/Clavulanic acid	Social media/Internet
256	Female	36 - 45	≥ 25 years	Married	Married	Secondary	Literate	Unemployed	Unemployed	No	Practice ASM	Non-Knowledgeable	Negative	Discontinued when antibiotics finished	Cold and Cough	Leftovers from previous prescriptions	Previous successful experience	Long Queues at the Hospital	Fear of Infection at the Hospital	Amoxicillin/Clavulanic acid	Social media/Internet
257	Female	36 - 45	≥ 25 years	Married	Married	Tertiary	Literate	Self Employed	Employed	No	Does not practice ASM
258	Female	25 - 35	≥ 25 years	Married	Married	Illiterate	Illiterate	Public Sector	Employed	No	Does not practice ASM
259	Female	36 - 45	≥ 25 years	Single	Not Married	Illiterate	Illiterate	Private Sector	Employed	Yes	Practice ASM	Non-Knowledgeable	Negative	Completed Dosage	Cold and Cough	Leftovers from previous prescriptions	Easy access to medication	Cost Saving	Symptoms of COVID-19	Azithromycin	Social media/Internet
260	Female	36 - 45	≥ 25 years	Single	Not Married	Basic	Literate	Public Sector	Employed	No	Practice ASM	Non-Knowledgeable	Positive	Discontinued when antibiotics finished	Genitourinary Tract Infection	Pharmacy Shop	Easy access to medication	Cost Saving	Prophylaxis for COVID-19	Azithromycin	Social media/Internet
261	Male	36 - 45	≥ 25 years	Married	Married	Secondary	Literate	Public Sector	Employed	No	Practice ASM	Non-Knowledgeable	Negative	Discontinued when felt well	Cold and Cough	Pharmacy Shop	Previous successful experience	Cost Saving	Prophylaxis for COVID-19	Azithromycin	Social media/Internet
262	Male	36 - 45	≥ 25 years	Married	Married	Secondary	Literate	Public Sector	Employed	No	Does not practice ASM
263	Female	18 - 24	Below 25 years	Single	Not Married	Basic	Literate	Self Employed	Employed	Yes	Practice ASM	Non-Knowledgeable	Negative	Completed Dosage	Cold and Cough	Pharmacy Shop	Easy access to medication	Convenience	Fear of Infection at the Hospital	Azithromycin	Pharmacy professionals
264	Male	25 - 35	≥ 25 years	Married	Married	Basic	Literate	Self Employed	Employed	Yes	Practice ASM	Knowledgeable	Negative	Completed Dosage	Cold and Cough	Pharmacy Shop	Emergency Use	Long Queues at the Hospital	Symptoms of COVID-19	Azithromycin	Pharmacy professionals
265	Male	18 - 24	Below 25 years	Single	Not Married	Secondary	Literate	Self Employed	Employed	No	Practice ASM	Non-Knowledgeable	Positive	Discontinued when antibiotics finished	Sore throat	Pharmacy Shop	Easy access to medication	Cost Saving	Exposure to COVID-19 Patient	Azithromycin	Relatives/Friends
266	Female	18 - 24	Below 25 years	Single	Not Married	Secondary	Literate	Public Sector	Employed	No	Practice ASM	Non-Knowledgeable	Positive	Completed Dosage	Cold and Cough	Pharmacy Shop	Minor Sickness	Convenience	Symptoms of COVID-19	Amoxicillin	Pharmacy professionals
267	Male	36 - 45	≥ 25 years	Married	Married	Secondary	Literate	Private Sector	Employed	No	Practice ASM	Non-Knowledgeable	Positive	Discontinued when antibiotics finished	Cold and Cough	Pharmacy Shop	Minor Sickness	Convenience	Symptoms of COVID-19	Co-trimoxazole	Pharmacy professionals
268	Female	25 - 35	≥ 25 years	Single	Not Married	Basic	Literate	Private Sector	Employed	Yes	Practice ASM	Non-Knowledgeable	Negative	Discontinued when felt well	Cold and Cough	Pharmacy Shop	Minor Sickness	Convenience	Symptoms of COVID-19	Ciprofloxacin	Social media/Internet
269	Female	25 - 35	≥ 25 years	Single	Not Married	Secondary	Literate	Self Employed	Employed	Yes	Practice ASM	Non-Knowledgeable	Negative	Discontinued when felt well	Cold and Cough	Pharmacy Shop	Minor Sickness	Convenience	Prophylaxis for COVID-19	Ciprofloxacin	Relatives/Friends
270	Female	36 - 45	≥ 25 years	Married	Married	Basic	Literate	Public Sector	Employed	No	Does not practice ASM
271	Female	36 - 45	≥ 25 years	Married	Married	Tertiary	Literate	Private Sector	Employed	No	Does not practice ASM
272	Male	36 - 45	≥ 25 years	Married	Married	Basic	Literate	Self Employed	Employed	No	Does not practice ASM
273	Male	36 - 45	≥ 25 years	Single	Not Married	Tertiary	Literate	Public Sector	Employed	Yes	Practice ASM	Knowledgeable	Negative	Discontinued when antibiotics finished	Cold and Cough	Pharmacy Shop	Easy access to medication	Convenience	Exposure to COVID-19 Patient	Azithromycin	Leaflets/Advertisement
274	Male	36 - 45	≥ 25 years	Single	Not Married	Secondary	Literate	Unemployed	Unemployed	No	Practice ASM	Non-Knowledgeable	Positive	Discontinued when felt well	Genitourinary Tract Infection	Pharmacy Shop	Emergency Use	Convenience	Prophylaxis for COVID-19	Azithromycin	Social media/Internet
275	Male	36 - 45	≥ 25 years	Single	Not Married	Basic	Literate	Public Sector	Employed	No	Practice ASM	Non-Knowledgeable	Negative	Discontinued when felt well	Gastrointestinal Infection	Pharmacy Shop	Previous successful experience	Convenience	Exposure to COVID-19 Patient	Azithromycin	Social media/Internet
276	Male	46 - 55	≥ 25 years	Married	Married	Tertiary	Literate	Self Employed	Employed	No	Does not practice ASM
277	Female	46 - 55	≥ 25 years	Married	Married	Secondary	Literate	Public Sector	Employed	Yes	Practice ASM	Non-Knowledgeable	Positive	Discontinued when felt well	Eye Infection	Pharmacy Shop	Easy access to medication	No access to medical care	Symptoms of COVID-19	Azithromycin	Social media/Internet
278	Female	46 - 55	≥ 25 years	Married	Married	Tertiary	Literate	Public Sector	Employed	Yes	Practice ASM	Non-Knowledgeable	Positive	Completed Dosage	Sore throat	Leftovers from previous prescriptions	Previous successful experience	Convenience	Fear of Infection at the Hospital	Co-trimoxazole	Previous Medical Doctor’s Prescription
279	Female	36 - 45	≥ 25 years	Single	Not Married	Secondary	Literate	Public Sector	Employed	No	Practice ASM	Non-Knowledgeable	Negative	Discontinued when antibiotics finished	Fever	Pharmacy Shop	Easy access to medication	Convenience	Symptoms of COVID-19	Azithromycin	Previous Medical Doctor’s Prescription
280	Female	46 - 55	≥ 25 years	Married	Married	Illiterate	Illiterate	Public Sector	Employed	Yes	Practice ASM	Non-Knowledgeable	Negative	Discontinued when antibiotics finished	Fever	Leftovers from previous prescriptions	Previous successful experience	Convenience	Prophylaxis for COVID-19	Azithromycin	Previous Medical Doctor’s Prescription
281	Male	46 - 55	≥ 25 years	Married	Married	Basic	Literate	Public Sector	Employed	No	Practice ASM	Non-Knowledgeable	Negative	Discontinued when antibiotics finished	Fever	Relatives/ Friends	Previous successful experience	Convenience	Prophylaxis for COVID-19	Amoxicillin/Clavulanic acid	Previous Medical Doctor’s Prescription
282	Male	25 - 35	≥ 25 years	Single	Not Married	Secondary	Literate	Self Employed	Employed	Yes	Practice ASM	Non-Knowledgeable	Negative	Completed Dosage	Sore throat	Leftovers from previous prescriptions	Previous successful experience	Convenience	Exposure to COVID-19 Patient	Amoxicillin/Clavulanic acid	Previous Medical Doctor’s Prescription
283	Female	18 - 24	Below 25 years	Single	Not Married	Basic	Literate	Public Sector	Employed	Yes	Practice ASM	Non-Knowledgeable	Positive	Completed Dosage	Sore throat	Leftovers from previous prescriptions	Previous successful experience	Convenience	Fear of Infection at the Hospital	Amoxicillin/Clavulanic acid	Previous Medical Doctor’s Prescription
284	Female	36 - 45	≥ 25 years	Married	Married	Basic	Literate	Self Employed	Employed	No	Does not practice ASM
285	Male	25 - 35	≥ 25 years	Married	Married	Basic	Literate	Unemployed	Unemployed	No	Does not practice ASM
286	Male	36 - 45	≥ 25 years	Single	Not Married	Secondary	Literate	Public Sector	Employed	Yes	Practice ASM	Non-Knowledgeable	Negative	Discontinued when felt well	Cold and Cough	Pharmacy Shop	Emergency Use	Long Queues at the Hospital	Symptoms of COVID-19	Amoxicillin	Previous Medical Doctor’s Prescription
287	Male	18 - 24	Below 25 years	Single	Not Married	Secondary	Literate	Private Sector	Employed	Yes	Practice ASM	Non-Knowledgeable	Negative	Discontinued when felt well	Sore throat	Pharmacy Shop	Emergency Use	Long Queues at the Hospital	Symptoms of COVID-19	Amoxicillin	Previous Medical Doctor’s Prescription
288	Female	46 - 55	≥ 25 years	Married	Married	Secondary	Literate	Private Sector	Employed	No	Practice ASM	Non-Knowledgeable	Positive	Completed Dosage	Sore throat	Pharmacy Shop	Easy access to medication	Long Queues at the Hospital	Exposure to COVID-19 Patient	Amoxicillin/Clavulanic acid	Previous Medical Doctor’s Prescription
289	Female	25 - 35	≥ 25 years	Married	Married	Basic	Literate	Public Sector	Employed	No	Does not practice ASM
290	Female	25 - 35	≥ 25 years	Married	Married	Secondary	Literate	Private Sector	Employed	No	Does not practice ASM
291	Female	18 - 24	Below 25 years	Single	Not Married	Basic	Literate	Public Sector	Employed	Yes	Practice ASM	Non-Knowledgeable	Negative	Discontinued when antibiotics finished	Sore throat	Pharmacy Shop	Easy access to medication	Long Queues at the Hospital	Symptoms of COVID-19	Amoxicillin/Clavulanic acid	Pharmacy professionals
292	Male	36 - 45	≥ 25 years	Single	Not Married	Tertiary	Literate	Private Sector	Employed	Yes	Practice ASM	Non-Knowledgeable	Negative	Discontinued when antibiotics finished	Cold and Cough	Pharmacy Shop	Previous successful experience	Cost Saving	Fear of Infection at the Hospital	Azithromycin	Pharmacy professionals
293	Male	46 - 55	≥ 25 years	Married	Married	Basic	Literate	Self Employed	Employed	No	Practice ASM	Non-Knowledgeable	Negative	Discontinued when felt well	Sore throat	Pharmacy Shop	Previous successful experience	Cost Saving	Prophylaxis for COVID-19	Azithromycin	Previous Medical Doctor’s Prescription
294	Male	> 65	≥ 25 years	Married	Married	Tertiary	Literate	Private Sector	Employed	Yes	Practice ASM	Non-Knowledgeable	Negative	Discontinued when felt well	Cold and Cough	Leftovers from previous prescriptions	Emergency Use	Convenience	Symptoms of COVID-19	Azithromycin	Previous Medical Doctor’s Prescription
295	Male	46 - 55	≥ 25 years	Married	Married	Secondary	Literate	Private Sector	Employed	Yes	Practice ASM	Non-Knowledgeable	Positive	Completed Dosage	Sore throat	Leftovers from previous prescriptions	Previous successful experience	Convenience	Fear of Infection at the Hospital	Azithromycin	Previous Medical Doctor’s Prescription
296	Male	46 - 55	≥ 25 years	Married	Married	Basic	Literate	Self Employed	Employed	Yes	Practice ASM	Non-Knowledgeable	Negative	Discontinued when felt well	Cold and Cough	Relatives/ Friends	Easy access to medication	Convenience	Fear of Infection at the Hospital	Azithromycin	Previous Medical Doctor’s Prescription
297	Female	25 - 35	≥ 25 years	Single	Not Married	Basic	Literate	Self Employed	Employed	Yes	Practice ASM	Non-Knowledgeable	Positive	Completed Dosage	Sore throat	Pharmacy Shop	Easy access to medication	Cost Saving	Fear of Infection at the Hospital	Azithromycin	Previous Medical Doctor’s Prescription
298	Female	36 - 45	≥ 25 years	Married	Married	Secondary	Literate	Self Employed	Employed	Yes	Does not practice ASM
299	Female	46 - 55	≥ 25 years	Married	Married	Tertiary	Literate	Unemployed	Unemployed	Yes	Does not practice ASM
300	Female	46 - 55	≥ 25 years	Married	Married	Secondary	Literate	Private Sector	Employed	Yes	Does not practice ASM
301	Male	46 - 55	≥ 25 years	Married	Married	Basic	Literate	Public Sector	Employed	No	Practice ASM	Non-Knowledgeable	Positive	Discontinued when antibiotics finished	Genitourinary Tract Infection	Pharmacy Shop	Easy access to medication	Convenience	Prophylaxis for COVID-19	Co-trimoxazole	Pharmacy professionals
302	Male	25 - 35	≥ 25 years	Single	Not Married	Basic	Literate	Public Sector	Employed	Yes	Practice ASM	Non-Knowledgeable	Negative	Discontinued when antibiotics finished	Cold and Cough	Pharmacy Shop	Easy access to medication	Cost Saving	Exposure to COVID-19 Patient	Tetracycline	Pharmacy professionals
303	Female	46 - 55	≥ 25 years	Married	Married	Secondary	Literate	Private Sector	Employed	Yes	Does not practice ASM
304	Female	46 - 55	≥ 25 years	Married	Married	Tertiary	Literate	Public Sector	Employed	No	Does not practice ASM
305	Male	25 - 35	≥ 25 years	Single	Not Married	Basic	Literate	Public Sector	Employed	Yes	Practice ASM	Knowledgeable	Negative	Discontinued when felt well	Sore throat	Pharmacy Shop	Easy access to medication	Cost Saving	Fear of Infection at the Hospital	Azithromycin	Previous Medical Doctor’s Prescription
306	Male	46 - 55	≥ 25 years	Married	Married	Basic	Literate	Public Sector	Employed	No	Practice ASM	Non-Knowledgeable	Positive	Discontinued when felt well	Sore throat	Pharmacy Shop	Emergency Use	Cost Saving	Symptoms of COVID-19	Azithromycin	Previous Medical Doctor’s Prescription
307	Male	46 - 55	≥ 25 years	Married	Married	Secondary	Literate	Public Sector	Employed	No	Practice ASM	Non-Knowledgeable	Negative	Discontinued when felt well	Cold and Cough	Pharmacy Shop	Easy access to medication	Cost Saving	Fear of Infection at the Hospital	Azithromycin	Previous Medical Doctor’s Prescription
308	Female	46 - 55	≥ 25 years	Married	Married	Secondary	Literate	Public Sector	Employed	No	Practice ASM	Non-Knowledgeable	Positive	Discontinued when felt well	Sore throat	Pharmacy Shop	Minor Sickness	Convenience	Fear of Infection at the Hospital	Ciprofloxacin	Pharmacy professionals
309	Female	36 - 45	≥ 25 years	Married	Married	Secondary	Literate	Public Sector	Employed	Yes	Practice ASM	Knowledgeable	Negative	Completed Dosage	Cold and Cough	Pharmacy Shop	Minor Sickness	Cost Saving	Fear of Infection at the Hospital	Azithromycin	Pharmacy professionals
310	Female	46 - 55	≥ 25 years	Married	Married	Basic	Literate	Public Sector	Employed	Yes	Practice ASM	Knowledgeable	Negative	Completed Dosage	Cold and Cough	Pharmacy Shop	Minor Sickness	Long Queues at the Hospital	Fear of Infection at the Hospital	Azithromycin	Pharmacy professionals
311	Female	46 - 55	≥ 25 years	Divorced	Not Married	Secondary	Literate	Public Sector	Employed	Yes	Practice ASM	Non-Knowledgeable	Positive	Completed Dosage	Sore throat	Pharmacy Shop	Minor Sickness	Long Queues at the Hospital	Fear of Infection at the Hospital	Amoxicillin/Clavulanic acid	Previous Medical Doctor’s Prescription
312	Male	46 - 55	≥ 25 years	Married	Married	Basic	Literate	Public Sector	Employed	No	Practice ASM	Non-Knowledgeable	Positive	Discontinued when felt well	Sore throat	Pharmacy Shop	Previous successful experience	Long Queues at the Hospital	Symptoms of COVID-19	Amoxicillin/Clavulanic acid	Pharmacy professionals
313	Male	36 - 45	≥ 25 years	Single	Not Married	Tertiary	Literate	Public Sector	Employed	Yes	Does not practice ASM
314	Male	36 - 45	≥ 25 years	Married	Married	Basic	Literate	Self Employed	Employed	No	Does not practice ASM
315	Male	46 - 55	≥ 25 years	Single	Not Married	Tertiary	Literate	Unemployed	Unemployed	Yes	Practice ASM	Non-Knowledgeable	Negative	Discontinued when felt well	Wound and Boil	Relatives/ Friends	Easy access to medication	Long Queues at the Hospital	Fear of Infection at the Hospital	Azithromycin	Pharmacy professionals
316	Male	46 - 55	≥ 25 years	Married	Married	Illiterate	Illiterate	Self Employed	Employed	Yes	Practice ASM	Non-Knowledgeable	Negative	Discontinued after few days irrespective of the outcome	Gastrointestinal Infection	Relatives/ Friends	Emergency Use	Long Queues at the Hospital	Fear of Infection at the Hospital	Azithromycin	Pharmacy professionals
317	Female	46 - 55	≥ 25 years	Married	Married	Tertiary	Literate	Self Employed	Employed	No	Does not practice ASM
318	Female	36 - 45	≥ 25 years	Married	Married	Tertiary	Literate	Public Sector	Employed	No	Does not practice ASM
319	Female	46 - 55	≥ 25 years	Single	Not Married	Secondary	Literate	Private Sector	Employed	No	Practice ASM	Knowledgeable	Negative	Completed Dosage	Sore throat	Leftovers from previous prescriptions	Easy access to medication	Cost Saving	Fear of Infection at the Hospital	Amoxicillin/Clavulanic acid	Pharmacy professionals
320	Female	46 - 55	≥ 25 years	Married	Married	Tertiary	Literate	Self Employed	Employed	Yes	Practice ASM	Non-Knowledgeable	Positive	Discontinued when antibiotics finished	Fever	Leftovers from previous prescriptions	Easy access to medication	Cost Saving	Fear of Infection at the Hospital	Amoxicillin/Clavulanic acid	Pharmacy professionals
321	Male	25 - 35	≥ 25 years	Married	Married	Illiterate	Illiterate	Private Sector	Employed	Yes	Practice ASM	Non-Knowledgeable	Negative	Completed Dosage	Ear Infection	Pharmacy Shop	Easy access to medication	Cost Saving	Symptoms of COVID-19	Azithromycin	Pharmacy professionals
322	Male	36 - 45	≥ 25 years	Married	Married	Secondary	Literate	Self Employed	Employed	Yes	Practice ASM	Knowledgeable	Negative	Completed Dosage	Pain	Pharmacy Shop	Previous successful experience	Convenience	Fear of Infection at the Hospital	Flucloxacillin	Previous Medical Doctor’s Prescription
323	Female	36 - 45	≥ 25 years	Married	Married	Basic	Literate	Self Employed	Employed	Yes	Practice ASM	Non-Knowledgeable	Positive	Completed Dosage	Sore throat	Pharmacy Shop	Easy access to medication	Convenience	Fear of Infection at the Hospital	Ciprofloxacin	Previous Medical Doctor’s Prescription
324	Female	46 - 55	≥ 25 years	Married	Married	Secondary	Literate	Self Employed	Employed	No	Practice ASM	Non-Knowledgeable	Positive	Discontinued when felt well	Sore throat	Pharmacy Shop	Previous successful experience	Long Queues at the Hospital	Exposure to COVID-19 Patient	Amoxicillin/Clavulanic acid	Pharmacy professionals
325	Male	> 65	≥ 25 years	Single	Not Married	Basic	Literate	Self Employed	Employed	Yes	Practice ASM	Non-Knowledgeable	Negative	Discontinued when felt well	Cold and Cough	Pharmacy Shop	Easy access to medication	Cost Saving	Fear of Infection at the Hospital	Amoxicillin/Clavulanic acid	Pharmacy professionals
326	Male	25 - 35	≥ 25 years	Married	Married	Basic	Literate	Self Employed	Employed	No	Does not practice ASM
327	Male	46 - 55	≥ 25 years	Single	Not Married	Basic	Literate	Unemployed	Unemployed	No	Practice ASM	Knowledgeable	Negative	Discontinued when antibiotics finished	Sore throat	Pharmacy Shop	Minor Sickness	Convenience	Fear of Infection at the Hospital	Amoxicillin/Clavulanic acid	Previous Medical Doctor’s Prescription
328	Female	46 - 55	≥ 25 years	Single	Not Married	Secondary	Literate	Public Sector	Employed	Yes	Does not practice ASM
329	Female	25 - 35	≥ 25 years	Married	Married	Secondary	Literate	Unemployed	Unemployed	No	Practice ASM	Non-Knowledgeable	Positive	Completed Dosage	Sore throat	Pharmacy Shop	Minor Sickness	Convenience	Fear of Infection at the Hospital	Azithromycin	Pharmacy professionals
330	Female	25 - 35	≥ 25 years	Married	Married	Secondary	Literate	Self Employed	Employed	Yes	Practice ASM	Non-Knowledgeable	Negative	Discontinued when felt well	Cold and Cough	Pharmacy Shop	Easy access to medication	Convenience	Symptoms of COVID-19	Azithromycin	Pharmacy professionals
331	Female	46 - 55	≥ 25 years	Single	Not Married	Tertiary	Literate	Public Sector	Employed	No	Does not practice ASM
332	Male	46 - 55	≥ 25 years	Single	Not Married	Secondary	Literate	Public Sector	Employed	No	Does not practice ASM
333	Male	> 65	≥ 25 years	Single	Not Married	Basic	Literate	Self Employed	Employed	No	Practice ASM	Non-Knowledgeable	Negative	Completed Dosage	Cold and Cough	Pharmacy Shop	Easy access to medication	Convenience	Exposure to COVID-19 Patient	Azithromycin	Social media/Internet
334	Male	25 - 35	≥ 25 years	Married	Married	Tertiary	Literate	Unemployed	Unemployed	Yes	Practice ASM	Knowledgeable	Positive	Completed Dosage	Sore throat	Pharmacy Shop	Previous successful experience	Convenience	Exposure to COVID-19 Patient	Azithromycin	Social media/Internet
335	Male	46 - 55	≥ 25 years	Single	Not Married	Basic	Literate	Public Sector	Employed	No	Practice ASM	Non-Knowledgeable	Positive	Discontinued when felt well	Cold and Cough	Pharmacy Shop	Previous successful experience	Convenience	Prophylaxis for COVID-19	Tetracycline	Social media/Internet
336	Male	36 - 45	≥ 25 years	Married	Married	Tertiary	Literate	Self Employed	Employed	Yes	Practice ASM	Knowledgeable	Positive	Completed Dosage	Sore throat	Pharmacy Shop	Previous successful experience	Convenience	Prophylaxis for COVID-19	Flucloxacillin	Social media/Internet
337	Female	25 - 35	≥ 25 years	Married	Married	Secondary	Literate	Self Employed	Employed	Yes	Practice ASM	Non-Knowledgeable	Negative	Discontinued when felt well	Cold and Cough	Pharmacy Shop	Previous successful experience	Convenience	Exposure to COVID-19 Patient	Amoxicillin	Social media/Internet
338	Female	46 - 55	≥ 25 years	Married	Married	Basic	Literate	Public Sector	Employed	Yes	Practice ASM	Non-Knowledgeable	Negative	Discontinued when felt well	Sore throat	Pharmacy Shop	Previous successful experience	Convenience	Exposure to COVID-19 Patient	Tetracycline	Social media/Internet
339	Female	46 - 55	≥ 25 years	Single	Not Married	Basic	Literate	Public Sector	Employed	No	Practice ASM	Non-Knowledgeable	Negative	Discontinued when felt well	Genitourinary Tract Infection	Relatives/ Friends	Previous successful experience	Convenience	Symptoms of COVID-19	Amoxicillin	Social media/Internet
340	Female	46 - 55	≥ 25 years	Married	Married	Secondary	Literate	Public Sector	Employed	No	Practice ASM	Non-Knowledgeable	Negative	Discontinued when felt well	Genitourinary Tract Infection	Leftovers from previous prescriptions	Previous successful experience	Convenience	Fear of Infection at the Hospital	Amoxicillin/Clavulanic acid	Relatives/Friends
341	Male	46 - 55	≥ 25 years	Married	Married	Tertiary	Literate	Self Employed	Employed	Yes	Practice ASM	Non-Knowledgeable	Positive	Completed Dosage	Cold and Cough	Pharmacy Shop	Previous successful experience	Convenience	Fear of Infection at the Hospital	Amoxicillin/Clavulanic acid	Social media/Internet
342	Male	25 - 35	≥ 25 years	Married	Married	Secondary	Literate	Self Employed	Employed	No	Does not practice ASM
343	Female	46 - 55	≥ 25 years	Married	Married	Illiterate	Illiterate	Self Employed	Employed	Yes	Practice ASM	Non-Knowledgeable	Positive	Discontinued when felt well	Cold and Cough	Leftovers from previous prescriptions	Easy access to medication	No access to medical care	Fear of Infection at the Hospital	Azithromycin	Pharmacy professionals
344	Female	36 - 45	≥ 25 years	Single	Not Married	Basic	Literate	Self Employed	Employed	Yes	Practice ASM	Non-Knowledgeable	Negative	Discontinued when felt well	Sore throat	Pharmacy Shop	Previous successful experience	Long Queues at the Hospital	Fear of Infection at the Hospital	Azithromycin	Pharmacy professionals
345	Male	46 - 55	≥ 25 years	Married	Married	Secondary	Literate	Self Employed	Employed	No	Practice ASM	Non-Knowledgeable	Negative	Completed Dosage	Sore throat	Pharmacy Shop	Previous successful experience	Long Queues at the Hospital	Fear of Infection at the Hospital	Azithromycin	Pharmacy professionals
346	Male	> 65	≥ 25 years	Married	Married	Tertiary	Literate	Public Sector	Employed	No	Does not practice ASM
347	Male	46 - 55	≥ 25 years	Married	Married	Basic	Literate	Unemployed	Unemployed	Yes	Practice ASM	Non-Knowledgeable	Positive	Discontinued when antibiotics finished	Sore throat	Pharmacy Shop	Easy access to medication	Long Queues at the Hospital	Fear of Infection at the Hospital	Amoxicillin	Relatives/Friends
348	Female	36 - 45	≥ 25 years	Single	Not Married	Basic	Literate	Self Employed	Employed	Yes	Practice ASM	Non-Knowledgeable	Negative	Completed Dosage	Cold and Cough	Pharmacy Shop	Emergency Use	Long Queues at the Hospital	Fear of Infection at the Hospital	Azithromycin	Relatives/Friends
349	Female	46 - 55	≥ 25 years	Divorced	Not Married	Secondary	Literate	Self Employed	Employed	Yes	Practice ASM	Knowledgeable	Negative	Discontinued when antibiotics finished	Sore throat	Pharmacy Shop	Previous successful experience	Long Queues at the Hospital	Fear of Infection at the Hospital	Azithromycin	Relatives/Friends
350	Female	46 - 55	≥ 25 years	Married	Married	Secondary	Literate	Unemployed	Unemployed	Yes	Practice ASM	Non-Knowledgeable	Negative	Completed Dosage	Cold and Cough	Pharmacy Shop	Minor Sickness	Long Queues at the Hospital	Fear of Infection at the Hospital	Amoxicillin/Clavulanic acid	Leaflets/Advertisement
351	Female	46 - 55	≥ 25 years	Divorced	Not Married	Secondary	Literate	Private Sector	Employed	Yes	Practice ASM	Non-Knowledgeable	Negative	Completed Dosage	Cold and Cough	Pharmacy Shop	Minor Sickness	Long Queues at the Hospital	Fear of Infection at the Hospital	Amoxicillin/Clavulanic acid	Social media/Internet
352	Male	46 - 55	≥ 25 years	Married	Married	Basic	Literate	Self Employed	Employed	Yes	Practice ASM	Non-Knowledgeable	Positive	Discontinued when felt well	Sore throat	Pharmacy Shop	Minor Sickness	Cost Saving	Fear of Infection at the Hospital	Amoxicillin/Clavulanic acid	Leaflets/Advertisement
353	Male	46 - 55	≥ 25 years	Divorced	Not Married	Secondary	Literate	Self Employed	Employed	Yes	Practice ASM	Knowledgeable	Negative	Discontinued when felt well	Sore throat	Pharmacy Shop	Minor Sickness	Cost Saving	Fear of Infection at the Hospital	Azithromycin	Social media/Internet
354	Male	46 - 55	≥ 25 years	Married	Married	Basic	Literate	Self Employed	Employed	Yes	Practice ASM	Non-Knowledgeable	Positive	Completed Dosage	Cold and Cough	Pharmacy Shop	Previous successful experience	Convenience	Prophylaxis for COVID-19	Azithromycin	Social media/Internet
355	Male	46 - 55	≥ 25 years	Married	Married	Tertiary	Literate	Self Employed	Employed	Yes	Practice ASM	Non-Knowledgeable	Negative	Discontinued when felt well	Cold and Cough	Pharmacy Shop	Easy access to medication	Convenience	Exposure to COVID-19 Patient	Ciprofloxacin	Social media/Internet
356	Male	25 - 35	≥ 25 years	Married	Married	Basic	Literate	Private Sector	Employed	Yes	Practice ASM	Non-Knowledgeable	Negative	Completed Dosage	Gastrointestinal Infection	Pharmacy Shop	Easy access to medication	Convenience	Prophylaxis for COVID-19	Flucloxacillin	Social media/Internet
357	Female	46 - 55	≥ 25 years	Married	Married	Tertiary	Literate	Self Employed	Employed	Yes	Practice ASM	Non-Knowledgeable	Negative	Completed Dosage	Gastrointestinal Infection	Pharmacy Shop	Easy access to medication	Cost Saving	Fear of Infection at the Hospital	Amoxicillin/Clavulanic acid	Previous Medical Doctor’s Prescription
358	Female	36 - 45	≥ 25 years	Married	Married	Tertiary	Literate	Self Employed	Employed	Yes	Practice ASM	Knowledgeable	Positive	Completed Dosage	Gastrointestinal Infection	Pharmacy Shop	Minor Sickness	Cost Saving	Exposure to COVID-19 Patient	Amoxicillin/Clavulanic acid	Pharmacy professionals
359	Female	46 - 55	≥ 25 years	Married	Married	Tertiary	Literate	Self Employed	Employed	No	Does not practice ASM
360	Female	46 - 55	≥ 25 years	Married	Married	Secondary	Literate	Public Sector	Employed	Yes	Practice ASM	Knowledgeable	Negative	Discontinued when felt well	Sore throat	Leftovers from previous prescriptions	Previous successful experience	Convenience	Fear of Infection at the Hospital	Amoxicillin/Clavulanic acid	Previous Medical Doctor’s Prescription
361	Male	36 - 45	≥ 25 years	Single	Not Married	Secondary	Literate	Self Employed	Employed	Yes	Practice ASM	Non-Knowledgeable	Negative	Discontinued when felt well	Fever	Relatives/ Friends	Previous successful experience	Convenience	Fear of Infection at the Hospital	Azithromycin	Previous Medical Doctor’s Prescription
362	Male	46 - 55	≥ 25 years	Divorced	Not Married	Secondary	Literate	Self Employed	Employed	Yes	Practice ASM	Non-Knowledgeable	Negative	Discontinued when felt well	Ear Infection	Leftovers from previous prescriptions	Easy access to medication	Long Queues at the Hospital	Fear of Infection at the Hospital	Azithromycin	Pharmacy professionals
363	Female	46 - 55	≥ 25 years	Divorced	Not Married	Secondary	Literate	Unemployed	Unemployed	Yes	Practice ASM	Non-Knowledgeable	Negative	Discontinued when felt well	Pain	Pharmacy Shop	Easy access to medication	Convenience	Prophylaxis for COVID-19	Azithromycin	Previous Medical Doctor’s Prescription
364	Female	46 - 55	≥ 25 years	Divorced	Not Married	Secondary	Literate	Self Employed	Employed	Yes	Practice ASM	Non-Knowledgeable	Positive	Discontinued when antibiotics finished	Sore throat	Leftovers from previous prescriptions	Easy access to medication	Convenience	Fear of Infection at the Hospital	Azithromycin	Previous Medical Doctor’s Prescription
365	Male	46 - 55	≥ 25 years	Divorced	Not Married	Secondary	Literate	Public Sector	Employed	Yes	Practice ASM	Non-Knowledgeable	Negative	Completed Dosage	Sore throat	Leftovers from previous prescriptions	Previous successful experience	Cost Saving	Fear of Infection at the Hospital	Azithromycin	Previous Medical Doctor’s Prescription
366	Male	36 - 45	≥ 25 years	Married	Married	Tertiary	Literate	Public Sector	Employed	Yes	Practice ASM	Non-Knowledgeable	Positive	Completed Dosage	Cold and Cough	Pharmacy Shop	Previous successful experience	Cost Saving	Fear of Infection at the Hospital	Azithromycin	Previous Medical Doctor’s Prescription
367	Male	46 - 55	≥ 25 years	Divorced	Not Married	Secondary	Literate	Public Sector	Employed	Yes	Practice ASM	Non-Knowledgeable	Negative	Completed Dosage	Sore throat	Pharmacy Shop	Easy access to medication	Long Queues at the Hospital	Prophylaxis for COVID-19	Amoxicillin	Previous Medical Doctor’s Prescription
368	Female	36 - 45	≥ 25 years	Married	Married	Secondary	Literate	Public Sector	Employed	Yes	Does not practice ASM
369	Female	36 - 45	≥ 25 years	Single	Not Married	Secondary	Literate	Public Sector	Employed	Yes	Practice ASM	Non-Knowledgeable	Positive	Discontinued when antibiotics finished	Sore throat	Pharmacy Shop	Minor Sickness	Cost Saving	Fear of Infection at the Hospital	Tetracycline	Pharmacy professionals
370	Female	36 - 45	≥ 25 years	Married	Married	Tertiary	Literate	Public Sector	Employed	No	Does not practice ASM
371	Female	25 - 35	≥ 25 years	Married	Married	Secondary	Literate	Public Sector	Employed	No	Practice ASM	Non-Knowledgeable	Negative	Completed Dosage	Cold and Cough	Pharmacy Shop	Emergency Use	Long Queues at the Hospital	Fear of Infection at the Hospital	Tetracycline	Pharmacy professionals
372	Male	> 65	≥ 25 years	Single	Not Married	Basic	Literate	Public Sector	Employed	Yes	Practice ASM	Non-Knowledgeable	Negative	Completed Dosage	Sore throat	Pharmacy Shop	Easy access to medication	Long Queues at the Hospital	Fear of Infection at the Hospital	Amoxicillin/Clavulanic acid	Previous Medical Doctor’s Prescription
373	Male	> 65	≥ 25 years	Single	Not Married	Tertiary	Literate	Public Sector	Employed	Yes	Practice ASM	Non-Knowledgeable	Negative	Discontinued when felt well	Cold and Cough	Pharmacy Shop	Emergency Use	Convenience	Symptoms of COVID-19	Azithromycin	Previous Medical Doctor’s Prescription
374	Male	> 65	≥ 25 years	Married	Married	Tertiary	Literate	Public Sector	Employed	No	Does not practice ASM
375	Male	46 - 55	≥ 25 years	Divorced	Not Married	Tertiary	Literate	Self Employed	Employed	Yes	Practice ASM	Non-Knowledgeable	Negative	Discontinued when felt well	Cold and Cough	Pharmacy Shop	Easy access to medication	Long Queues at the Hospital	Prophylaxis for COVID-19	Azithromycin	Previous Medical Doctor’s Prescription
376	Male	36 - 45	≥ 25 years	Married	Married	Secondary	Literate	Self Employed	Employed	Yes	Practice ASM	Non-Knowledgeable	Negative	Discontinued when antibiotics finished	Sore throat	Pharmacy Shop	Previous successful experience	Long Queues at the Hospital	Fear of Infection at the Hospital	Azithromycin	Previous Medical Doctor’s Prescription
377	Female	46 - 55	≥ 25 years	Married	Married	Basic	Literate	Private Sector	Employed	Yes	Practice ASM	Non-Knowledgeable	Positive	Completed Dosage	Cold and Cough	Pharmacy Shop	Easy access to medication	Long Queues at the Hospital	Fear of Infection at the Hospital	Flucloxacillin	Previous Medical Doctor’s Prescription
378	Female	46 - 55	≥ 25 years	Married	Married	Basic	Literate	Self Employed	Employed	Yes	Practice ASM	Non-Knowledgeable	Negative	Completed Dosage	Sore throat	Pharmacy Shop	Previous successful experience	Cost Saving	Fear of Infection at the Hospital	Azithromycin	Pharmacy professionals
379	Female	36 - 45	≥ 25 years	Married	Married	Secondary	Literate	Self Employed	Employed	No	Practice ASM	Non-Knowledgeable	Negative	Completed Dosage	Wound and Boil	Pharmacy Shop	Easy access to medication	Cost Saving	Fear of Infection at the Hospital	Azithromycin	Pharmacy professionals
380	Female	36 - 45	≥ 25 years	Married	Married	Tertiary	Literate	Self Employed	Employed	Yes	Practice ASM	Non-Knowledgeable	Positive	Discontinued when felt well	Wound and Boil	Pharmacy Shop	Previous successful experience	Cost Saving	Prophylaxis for COVID-19	Amoxicillin/Clavulanic acid	Pharmacy professionals
381	Male	36 - 45	≥ 25 years	Married	Married	Illiterate	Illiterate	Self Employed	Employed	Yes	Practice ASM	Knowledgeable	Positive	Discontinued when antibiotics finished	Cold and Cough	Pharmacy Shop	Previous successful experience	Cost Saving	Prophylaxis for COVID-19	Amoxicillin/Clavulanic acid	Pharmacy professionals
382	Male	18 - 24	Below 25 years	Married	Married	Secondary	Literate	Self Employed	Employed	Yes	Practice ASM	Non-Knowledgeable	Positive	Discontinued when felt well	Genitourinary Tract Infection	Pharmacy Shop	Previous successful experience	Convenience	Prophylaxis for COVID-19	Azithromycin	Pharmacy professionals
383	Female	36 - 45	≥ 25 years	Divorced	Not Married	Tertiary	Literate	Public Sector	Employed	No	Does not practice ASM
384	Female	56 - 65	≥ 25 years	Single	Not Married	Secondary	Literate	Public Sector	Employed	No	Does not practice ASM
385	Male	46 - 55	≥ 25 years	Married	Married	Basic	Literate	Self Employed	Employed	No	Practice ASM	Knowledgeable	Negative	Discontinued after few days irrespective of the outcome	Sore throat	Relatives/ Friends	Previous successful experience	Cost Saving	Prophylaxis for COVID-19	Amoxicillin/Clavulanic acid	Pharmacy professionals
386	Male	46 - 55	≥ 25 years	Married	Married	Basic	Literate	Self Employed	Employed	Yes	Practice ASM	Non-Knowledgeable	Negative	Discontinued when felt well	Sore throat	Relatives/ Friends	Previous successful experience	Convenience	Prophylaxis for COVID-19	Amoxicillin/Clavulanic acid	Social media/Internet
387	Male	46 - 55	≥ 25 years	Married	Married	Basic	Literate	Self Employed	Employed	Yes	Practice ASM	Non-Knowledgeable	Positive	Discontinued when felt well	Sore throat	Leftovers from previous prescriptions	Previous successful experience	Convenience	Fear of Infection at the Hospital	Metronidazole	Social media/Internet
388	Female	46 - 55	≥ 25 years	Single	Not Married	Secondary	Literate	Public Sector	Employed	Yes	Does not practice ASM
389	Female	18 - 24	Below 25 years	Married	Married	Secondary	Literate	Self Employed	Employed	Yes	Practice ASM	Non-Knowledgeable	Positive	Discontinued after few days irrespective of the outcome	Sore throat	Pharmacy Shop	Previous successful experience	Convenience	Fear of Infection at the Hospital	Tetracycline	Leaflets/Advertisement
390	Female	36 - 45	≥ 25 years	Single	Not Married	Secondary	Literate	Public Sector	Employed	Yes	Does not practice ASM
391	Female	56 - 65	≥ 25 years	Married	Married	Secondary	Literate	Self Employed	Employed	Yes	Does not practice ASM
392	Male	25 - 35	≥ 25 years	Married	Married	Secondary	Literate	Self Employed	Employed	Yes	Practice ASM	Non-Knowledgeable	Positive	Discontinued when felt well	Sore throat	Pharmacy Shop	Previous successful experience	Convenience	Fear of Infection at the Hospital	Metronidazole	Leaflets/Advertisement
393	Male	18 - 24	Below 25 years	Married	Married	Illiterate	Illiterate	Private Sector	Employed	Yes	Practice ASM	Non-Knowledgeable	Positive	Discontinued when felt well	Sore throat	Pharmacy Shop	Previous successful experience	Convenience	Symptoms of COVID-19	Metronidazole	Social media/Internet
394	Male	36 - 45	≥ 25 years	Married	Married	Basic	Literate	Self Employed	Employed	Yes	Practice ASM	Knowledgeable	Negative	Discontinued when felt well	Cold and Cough	Pharmacy Shop	Easy access to medication	Convenience	Fear of Infection at the Hospital	Flucloxacillin	Social media/Internet
395	Male	46 - 55	≥ 25 years	Divorced	Not Married	Basic	Literate	Public Sector	Employed	Yes	Practice ASM	Non-Knowledgeable	Negative	Discontinued when felt well	Cold and Cough	Pharmacy Shop	Previous successful experience	Convenience	Exposure to COVID-19 Patient	Metronidazole	Social media/Internet
396	Male	18 - 24	Below 25 years	Married	Married	Secondary	Literate	Unemployed	Unemployed	No	Practice ASM	Non-Knowledgeable	Negative	Discontinued when felt well	Wound and Boil	Pharmacy Shop	Easy access to medication	Convenience	Prophylaxis for COVID-19	Metronidazole	Social media/Internet
397	Female	46 - 55	≥ 25 years	Single	Not Married	Tertiary	Literate	Public Sector	Employed	Yes	Does not practice ASM
398	Female	36 - 45	≥ 25 years	Single	Not Married	Secondary	Literate	Public Sector	Employed	Yes	Does not practice ASM
399	Female	25 - 35	≥ 25 years	Married	Married	Basic	Literate	Public Sector	Employed	Yes	Practice ASM	Knowledgeable	Positive	Discontinued when felt well	Eye Infection	Pharmacy Shop	Easy access to medication	Convenience	Fear of Infection at the Hospital	Flucloxacillin	Social media/Internet
400	Female	36 - 45	≥ 25 years	Married	Married	Illiterate	Illiterate	Public Sector	Employed	Yes	Practice ASM	Non-Knowledgeable	Negative	Discontinued when antibiotics finished	Sore throat	Pharmacy Shop	Previous successful experience	Convenience	Symptoms of COVID-19	Amoxicillin	Previous Medical Doctor’s Prescription
